# Supplementary material for: N-Acetyl-N-[2,4-dicyano-1-(4-meth­oxy­phen­yl)-9,10-dihydro­phenanthren-3-yl]acetamide
Source: Acta Crystallogr Sect E Struct Rep Online. 2012 Mar 24;68(Pt 4):o1177–8. doi: 10.1107/S160053681201210X (PMC3344116; doi:10.1107/S160053681201210X)
Supplement: Supplementary file 1 [file e-68-o1177-sup1.cif]

##############################################################################
#                                                                            #
# This CIF contains the data in a paper accepted for publication in          #
# Acta Crystallographica Section E. It conforms to the requirements of       #
# Notes for Authors for Acta Crystallographica Section E, and has been       #
# peer reviewed under the auspices of the IUCr Commission on Journals.       #
#                                                                            #
# Full details of the Crystallographic Information File format               #
# are given in the paper "The Crystallographic Information File (CIF):       #
# a New Standard Archive File for Crystallography" by S. R. Hall, F. H.      #
# Allen and I. D. Brown [Acta Cryst. (1991), A47, 655-685].                  #
#                                                                            #
# The current version of the core CIF dictionary is obtainable from          #
# ftp://ftp.iucr.org/pub/cif_core.dic.                                       #
#                                                                            #
# Software is freely available for graphical display of the structure(s)     #
# in this CIF. For information consult the CIF software page                 #
# http://www.iucr.org/resources/cif/software.                                #
#                                                                            #
# This file may be used for bona fide research purposes within the           #
# scientific community so long as proper attribution is given to the journal # 
# article from which it was obtained.                                        #
#                                                                            #
##############################################################################
data_global
_audit_creation_method     SHELXL-97
_journal_date_recd_electronic     2012-03-18
_journal_date_accepted     2012-03-21
_journal_name_full     'Acta Crystallographica, Section E'
_journal_year     2012
_journal_volume     68
_journal_issue      4
_journal_page_first     o1177
_journal_page_last     o1178
_journal_paper_category     QO
_journal_paper_doi     10.1107/S160053681201210X
_journal_coeditor_code     LH5437
_publ_contact_author_name     ' Edward RT Tiekink '
_publ_contact_author_address
;
Department of Chemistry, University of Malaya,
50603 Kuala Lumpur, Malaysia
;
_publ_contact_author_email
;
edward.tiekink@gmail.com
;
_publ_contact_author_fax     ' +60 3 7967 4193 '
_publ_contact_author_phone     ' +60 3 7967 6775 '
_publ_section_title
;\
<i>N</i>-Acetyl-<i>N</i>-[2,4-dicyano-1-(4-methoxyphenyl)-9,10-\
dihydrophenanthren-3-yl]acetamide
;
loop_
    _publ_author_name
    _publ_author_footnote
    _publ_author_address
    'Abdullah M. Asiri'
;
Additional correspondence author, e-mail: aasiri2@kau.edu.sa.
;
;
Chemistry Department, Faculty of Science, King Abdulaziz University,
PO Box 80203, Jeddah, Saudi Arabia
and
The Center of Excellence for Advanced Materials Research,
King Abdulaziz University, Jeddah, PO Box 80203, Saudi Arabia
;
    'Hassan M. Faidallah' .
;
Chemistry Department, Faculty of Science, King Abdulaziz University,
PO Box 80203, Jeddah, Saudi Arabia
;
    'Shaeel A. Al-Thabaiti' .
;
Chemistry Department, Faculty of Science, King Abdulaziz University,
PO Box 80203, Jeddah, Saudi Arabia
;
    'Ng, Seik Weng' .
;
Department of Chemistry, University of Malaya,
50603 Kuala Lumpur, Malaysia
Chemistry Department, Faculty of Science, King Abdulaziz University,
PO Box 80203, Jeddah, Saudi Arabia
;
    'Tiekink, Edward R. T.' .
;
Department of Chemistry, University of Malaya,
50603 Kuala Lumpur, Malaysia
;
data_I
_audit_creation_method     SHELXL-97
_chemical_name_systematic
;
<i>N</i>-Acetyl-<i>N</i>-[2,4-dicyano-1-(4-methoxyphenyl)-9,10-
dihydrophenanthren-3-yl]acetamide
;
_chemical_name_common     ?
_chemical_formula_moiety     'C27 H21 N3 O3'
_chemical_formula_sum     'C27 H21 N3 O3'
_chemical_formula_iupac     'C27 H21 N3 O3'
_chemical_formula_weight     435.47
_chemical_melting_point     ?
_symmetry_cell_setting     orthorhombic
_symmetry_space_group_name_H-M     'P b c a'
_symmetry_space_group_name_Hall     '-P 2ac 2ab'
loop_
    _symmetry_equiv_pos_as_xyz
    'x, y, z'
    '-x+1/2, -y, z+1/2'
    '-x, y+1/2, -z+1/2'
    'x+1/2, -y+1/2, -z'
    '-x, -y, -z'
    'x-1/2, y, -z-1/2'
    'x, -y-1/2, z-1/2'
    '-x-1/2, y-1/2, z'
_cell_length_a     8.3321(4)
_cell_length_b     19.4037(11)
_cell_length_c     27.5887(14)
_cell_angle_alpha     90.00
_cell_angle_beta     90.00
_cell_angle_gamma     90.00
_cell_volume     4460.4(4)
_cell_formula_units_Z     8
_cell_measurement_reflns_used     2867
_cell_measurement_theta_min     2.4395
_cell_measurement_theta_max     27.5015
_cell_measurement_temperature     100(2)
_exptl_crystal_description     prism
_exptl_crystal_colour     'light-brown'
_exptl_crystal_size_max     0.40
_exptl_crystal_size_mid     0.20
_exptl_crystal_size_min     0.10
_exptl_crystal_density_diffrn     1.297
_exptl_crystal_density_meas     ?
_exptl_crystal_density_method     'not measured'
_exptl_crystal_F_000     1824
_exptl_absorpt_coefficient_mu     0.086
_exptl_absorpt_correction_type     multi-scan
_exptl_absorpt_process_details     '(CrysAlis PRO; Agilent, 2011)'
_exptl_absorpt_correction_T_min     0.9664
_exptl_absorpt_correction_T_max     0.9914
_diffrn_ambient_temperature     100(2)
_diffrn_radiation_type     MoK\a
_diffrn_radiation_wavelength     0.71073
_diffrn_radiation_source     'SuperNova (Mo) X-ray Source'
_diffrn_radiation_monochromator     Mirror
_diffrn_measurement_device_type
                  'Agilent SuperNova Dual diffractometer with an Atlas detector'
_diffrn_measurement_method     '\w scan'
_diffrn_detector_area_resol_mean     10.4041
_diffrn_reflns_number     11528
_diffrn_reflns_av_R_equivalents     0.0413
_diffrn_reflns_av_sigmaI/netI     0.0577
_diffrn_reflns_theta_min     2.57
_diffrn_reflns_theta_max     27.56
_diffrn_reflns_theta_full     27.56
_diffrn_measured_fraction_theta_max     0.991
_diffrn_measured_fraction_theta_full     0.991
_diffrn_reflns_limit_h_min     -10
_diffrn_reflns_limit_h_max     7
_diffrn_reflns_limit_k_min     -13
_diffrn_reflns_limit_k_max     25
_diffrn_reflns_limit_l_min     -35
_diffrn_reflns_limit_l_max     21
_diffrn_standards_number     0
_diffrn_standards_interval_count     0
_diffrn_standards_interval_time     0
_diffrn_standards_decay_%     0
_reflns_number_total     5106
_reflns_number_gt     3488
_reflns_threshold_expression     I>2\s(I)
_refine_ls_structure_factor_coef     Fsqd
_refine_ls_matrix_type     full
_refine_ls_R_factor_all     0.0933
_refine_ls_R_factor_gt     0.0608
_refine_ls_wR_factor_gt     0.1419
_refine_ls_wR_factor_ref     0.1664
_refine_ls_goodness_of_fit_ref     1.021
_refine_ls_restrained_S_all     1.021
_refine_ls_number_reflns     5106
_refine_ls_number_parameters     300
_refine_ls_number_restraints     0
_refine_ls_hydrogen_treatment     constr
_refine_ls_weighting_scheme     calc
_refine_ls_weighting_details
         'calc w=1/[\s^2^(Fo^2^)+(0.0647P)^2^+2.7824P] where P=(Fo^2^+2Fc^2^)/3'
_atom_sites_solution_hydrogens     geom
_atom_sites_solution_primary     direct
_atom_sites_solution_secondary     difmap
_refine_ls_shift/su_max     0.001
_refine_ls_shift/su_mean     0.001
_refine_diff_density_max     0.394
_refine_diff_density_min     -0.289
_refine_ls_extinction_method     none
_refine_ls_extinction_coef     ?
loop_
    _atom_type_symbol
    _atom_type_description
    _atom_type_scat_dispersion_real
    _atom_type_scat_dispersion_imag
    _atom_type_scat_source
    'C' 'C' 0.0033 0.0016
                         'International Tables Vol C Tables 4.2.6.8 and 6.1.1.4'
    'H' 'H' 0.0000 0.0000
                         'International Tables Vol C Tables 4.2.6.8 and 6.1.1.4'
    'N' 'N' 0.0061 0.0033
                         'International Tables Vol C Tables 4.2.6.8 and 6.1.1.4'
    'O' 'O' 0.0106 0.0060
                         'International Tables Vol C Tables 4.2.6.8 and 6.1.1.4'
_computing_data_collection     'CrysAlis PRO (Agilent, 2011)'
_computing_cell_refinement     'CrysAlis PRO (Agilent, 2011)'
_computing_data_reduction     'CrysAlis PRO (Agilent, 2011)'
_computing_structure_solution     'SHELXS97 (Sheldrick, 2008)'
_computing_structure_refinement     'SHELXL97 (Sheldrick, 2008)'
_computing_molecular_graphics
                        'X-SEED (Barbour, 2001) and DIAMOND (Brandenburg, 2006)'
_computing_publication_material     'publCIF (Westrip, 2010)'
loop_
    _atom_site_type_symbol
    _atom_site_label
    _atom_site_fract_x
    _atom_site_fract_y
    _atom_site_fract_z
    _atom_site_U_iso_or_equiv
    _atom_site_adp_type
    _atom_site_calc_flag
    _atom_site_refinement_flags
    _atom_site_occupancy
    _atom_site_symmetry_multiplicity
    _atom_site_disorder_assembly
    _atom_site_disorder_group
    O O1 0.2784(2) 0.49381(8) 0.63579(6) 0.0326(4) Uani d . 1 1 . .
    O O2 -0.1406(2) 0.59674(9) 0.61677(7) 0.0403(5) Uani d . 1 1 . .
    O O3 0.0262(2) 0.10850(9) 0.47080(6) 0.0332(4) Uani d . 1 1 . .
    N N1 0.0632(3) 0.51602(11) 0.74941(8) 0.0433(6) Uani d . 1 1 . .
    N N2 0.0092(2) 0.49981(9) 0.62945(7) 0.0213(4) Uani d . 1 1 . .
    N N3 -0.0310(3) 0.41448(11) 0.51859(8) 0.0392(6) Uani d . 1 1 . .
    C C1 0.0157(2) 0.28935(11) 0.67074(8) 0.0189(5) Uani d . 1 1 . .
    C C2 0.0293(3) 0.21508(11) 0.68718(8) 0.0210(5) Uani d . 1 1 . .
    H H2A 0.0725 0.1866 0.6604 0.025 Uiso calc R 1 1 . .
    H H2B -0.0785 0.1973 0.6956 0.025 Uiso calc R 1 1 . .
    C C3 0.1396(3) 0.20966(11) 0.73113(8) 0.0217(5) Uani d . 1 1 . .
    H H3A 0.1433 0.1613 0.7426 0.026 Uiso calc R 1 1 . .
    H H3B 0.2497 0.2237 0.7220 0.026 Uiso calc R 1 1 . .
    C C4 0.0780(2) 0.25552(11) 0.77096(8) 0.0205(5) Uani d . 1 1 . .
    C C5 0.0778(3) 0.23518(12) 0.81939(8) 0.0245(5) Uani d . 1 1 . .
    H H5 0.1225 0.1918 0.8280 0.029 Uiso calc R 1 1 . .
    C C6 0.0133(3) 0.27708(13) 0.85540(8) 0.0273(5) Uani d . 1 1 . .
    H H6 0.0167 0.2629 0.8883 0.033 Uiso calc R 1 1 . .
    C C7 -0.0557(3) 0.33955(13) 0.84298(8) 0.0269(5) Uani d . 1 1 . .
    H H7 -0.1024 0.3677 0.8674 0.032 Uiso calc R 1 1 . .
    C C8 -0.0567(3) 0.36109(12) 0.79510(8) 0.0241(5) Uani d . 1 1 . .
    H H8 -0.1048 0.4039 0.7869 0.029 Uiso calc R 1 1 . .
    C C9 0.0125(3) 0.32038(11) 0.75861(8) 0.0206(5) Uani d . 1 1 . .
    C C10 0.0137(3) 0.34111(11) 0.70697(8) 0.0200(5) Uani d . 1 1 . .
    C C11 0.0169(3) 0.41078(11) 0.69237(8) 0.0202(5) Uani d . 1 1 . .
    C C12 0.0090(3) 0.42839(11) 0.64368(8) 0.0222(5) Uani d . 1 1 . .
    C C13 0.0038(3) 0.37711(11) 0.60844(8) 0.0204(5) Uani d . 1 1 . .
    C C14 0.0111(2) 0.30663(11) 0.62148(8) 0.0189(4) Uani d . 1 1 . .
    C C15 0.0407(3) 0.46807(12) 0.72585(9) 0.0295(5) Uani d . 1 1 . .
    C C16 -0.2878(3) 0.49315(14) 0.63111(11) 0.0379(6) Uani d . 1 1 . .
    H H16A -0.3823 0.5230 0.6288 0.057 Uiso calc R 1 1 . .
    H H16B -0.2863 0.4705 0.6629 0.057 Uiso calc R 1 1 . .
    H H16C -0.2922 0.4582 0.6055 0.057 Uiso calc R 1 1 . .
    C C17 -0.1384(3) 0.53571(12) 0.62517(9) 0.0288(5) Uani d . 1 1 . .
    C C18 0.1648(3) 0.52930(12) 0.62423(8) 0.0247(5) Uani d . 1 1 . .
    C C19 0.1828(3) 0.60013(12) 0.60405(9) 0.0336(6) Uani d . 1 1 . .
    H H19A 0.2963 0.6091 0.5971 0.050 Uiso calc R 1 1 . .
    H H19B 0.1436 0.6338 0.6277 0.050 Uiso calc R 1 1 . .
    H H19C 0.1204 0.6040 0.5741 0.050 Uiso calc R 1 1 . .
    C C20 -0.0140(3) 0.39733(12) 0.55834(9) 0.0268(5) Uani d . 1 1 . .
    C C21 0.0139(3) 0.25367(11) 0.58236(8) 0.0200(5) Uani d . 1 1 . .
    C C22 0.1360(3) 0.25280(12) 0.54760(8) 0.0251(5) Uani d . 1 1 . .
    H H22 0.2192 0.2862 0.5492 0.030 Uiso calc R 1 1 . .
    C C23 0.1380(3) 0.20432(12) 0.51101(8) 0.0266(5) Uani d . 1 1 . .
    H H23 0.2224 0.2042 0.4879 0.032 Uiso calc R 1 1 . .
    C C24 0.0150(3) 0.15530(12) 0.50807(8) 0.0243(5) Uani d . 1 1 . .
    C C25 -0.1080(3) 0.15542(11) 0.54194(8) 0.0223(5) Uani d . 1 1 . .
    H H25 -0.1922 0.1226 0.5399 0.027 Uiso calc R 1 1 . .
    C C26 -0.1067(3) 0.20427(11) 0.57908(8) 0.0205(5) Uani d . 1 1 . .
    H H26 -0.1900 0.2038 0.6026 0.025 Uiso calc R 1 1 . .
    C C27 -0.1006(3) 0.06072(15) 0.46578(10) 0.0420(7) Uani d . 1 1 . .
    H H27A -0.0789 0.0304 0.4381 0.063 Uiso calc R 1 1 . .
    H H27B -0.2014 0.0855 0.4603 0.063 Uiso calc R 1 1 . .
    H H27C -0.1093 0.0331 0.4954 0.063 Uiso calc R 1 1 . .
loop_
    _atom_site_aniso_label
    _atom_site_aniso_U_11
    _atom_site_aniso_U_22
    _atom_site_aniso_U_33
    _atom_site_aniso_U_12
    _atom_site_aniso_U_13
    _atom_site_aniso_U_23
    O1 0.0286(9) 0.0278(9) 0.0413(10) -0.0001(7) -0.0040(8) 0.0001(8)
    O2 0.0445(11) 0.0217(9) 0.0548(12) 0.0075(8) -0.0187(9) -0.0036(8)
    O3 0.0439(10) 0.0312(9) 0.0244(9) -0.0042(8) 0.0033(8) -0.0079(7)
    N1 0.0689(17) 0.0307(12) 0.0303(11) -0.0073(12) -0.0001(12) -0.0032(10)
    N2 0.0276(10) 0.0130(9) 0.0234(9) 0.0005(7) -0.0038(8) 0.0006(7)
    N3 0.0618(15) 0.0267(11) 0.0291(12) -0.0033(11) -0.0083(11) 0.0036(9)
    C1 0.0163(10) 0.0169(11) 0.0235(11) -0.0004(8) 0.0023(9) 0.0018(9)
    C2 0.0236(11) 0.0179(11) 0.0217(11) 0.0010(9) -0.0001(9) 0.0039(9)
    C3 0.0211(11) 0.0203(11) 0.0237(11) 0.0020(9) -0.0015(9) 0.0035(9)
    C4 0.0156(10) 0.0226(11) 0.0232(11) -0.0022(8) -0.0014(9) 0.0019(9)
    C5 0.0209(11) 0.0274(12) 0.0252(12) 0.0025(9) -0.0028(9) 0.0064(10)
    C6 0.0261(12) 0.0351(14) 0.0208(11) -0.0021(10) -0.0005(10) 0.0044(10)
    C7 0.0270(12) 0.0300(13) 0.0238(11) 0.0001(10) 0.0016(10) -0.0025(10)
    C8 0.0230(11) 0.0227(12) 0.0267(12) -0.0003(9) 0.0006(10) -0.0011(9)
    C9 0.0177(10) 0.0205(11) 0.0237(11) -0.0018(9) -0.0014(9) 0.0006(9)
    C10 0.0170(10) 0.0199(11) 0.0230(11) 0.0005(8) -0.0003(9) 0.0023(9)
    C11 0.0223(11) 0.0178(11) 0.0204(11) 0.0010(9) -0.0012(9) -0.0010(9)
    C12 0.0238(11) 0.0167(11) 0.0261(12) 0.0015(9) -0.0022(9) -0.0001(9)
    C13 0.0226(11) 0.0190(11) 0.0196(10) -0.0014(9) -0.0016(9) 0.0005(8)
    C14 0.0182(10) 0.0171(11) 0.0215(10) -0.0010(8) 0.0009(9) 0.0015(9)
    C15 0.0393(14) 0.0232(12) 0.0259(12) -0.0004(11) 0.0007(11) 0.0005(10)
    C16 0.0293(13) 0.0353(15) 0.0490(16) 0.0035(11) -0.0028(12) 0.0001(12)
    C17 0.0349(13) 0.0248(13) 0.0266(12) 0.0042(10) -0.0079(11) -0.0037(10)
    C18 0.0326(13) 0.0219(12) 0.0195(11) -0.0005(10) -0.0038(10) -0.0044(9)
    C19 0.0438(15) 0.0241(13) 0.0328(13) -0.0054(11) -0.0042(12) 0.0029(10)
    C20 0.0372(13) 0.0158(11) 0.0273(12) -0.0028(10) -0.0025(11) 0.0003(9)
    C21 0.0236(11) 0.0172(10) 0.0191(10) 0.0040(9) -0.0006(9) 0.0045(8)
    C22 0.0266(12) 0.0220(12) 0.0269(12) -0.0024(9) 0.0037(10) 0.0038(9)
    C23 0.0307(12) 0.0248(12) 0.0244(11) 0.0008(10) 0.0086(10) 0.0034(9)
    C24 0.0330(13) 0.0227(11) 0.0173(10) 0.0040(10) -0.0006(10) 0.0000(9)
    C25 0.0223(11) 0.0219(11) 0.0226(11) -0.0016(9) -0.0007(9) -0.0004(9)
    C26 0.0220(11) 0.0203(11) 0.0193(10) 0.0014(9) 0.0017(9) 0.0009(9)
    C27 0.0426(16) 0.0434(16) 0.0400(15) -0.0022(13) -0.0020(13) -0.0141(13)
loop_
    _geom_bond_atom_site_label_1
    _geom_bond_atom_site_label_2
    _geom_bond_site_symmetry_2
    _geom_bond_distance
    _geom_bond_publ_flag
    O1 C18 . 1.213(3) ?
    O2 C17 . 1.207(3) ?
    O3 C24 . 1.375(3) ?
    O3 C27 . 1.412(3) ?
    N1 C15 . 1.150(3) ?
    N2 C17 . 1.418(3) ?
    N2 C18 . 1.425(3) ?
    N2 C12 . 1.440(3) ?
    N3 C20 . 1.155(3) ?
    C1 C14 . 1.400(3) ?
    C1 C10 . 1.417(3) ?
    C1 C2 . 1.515(3) ?
    C2 C3 . 1.525(3) ?
    C2 H2A . 0.9900 ?
    C2 H2B . 0.9900 ?
    C3 C4 . 1.504(3) ?
    C3 H3A . 0.9900 ?
    C3 H3B . 0.9900 ?
    C4 C5 . 1.393(3) ?
    C4 C9 . 1.414(3) ?
    C5 C6 . 1.392(3) ?
    C5 H5 . 0.9500 ?
    C6 C7 . 1.385(3) ?
    C6 H6 . 0.9500 ?
    C7 C8 . 1.385(3) ?
    C7 H7 . 0.9500 ?
    C8 C9 . 1.403(3) ?
    C8 H8 . 0.9500 ?
    C9 C10 . 1.481(3) ?
    C10 C11 . 1.411(3) ?
    C11 C12 . 1.388(3) ?
    C11 C15 . 1.459(3) ?
    C12 C13 . 1.392(3) ?
    C13 C14 . 1.415(3) ?
    C13 C20 . 1.445(3) ?
    C14 C21 . 1.490(3) ?
    C16 C17 . 1.503(4) ?
    C16 H16A . 0.9800 ?
    C16 H16B . 0.9800 ?
    C16 H16C . 0.9800 ?
    C18 C19 . 1.490(3) ?
    C19 H19A . 0.9800 ?
    C19 H19B . 0.9800 ?
    C19 H19C . 0.9800 ?
    C21 C26 . 1.392(3) ?
    C21 C22 . 1.399(3) ?
    C22 C23 . 1.380(3) ?
    C22 H22 . 0.9500 ?
    C23 C24 . 1.400(3) ?
    C23 H23 . 0.9500 ?
    C24 C25 . 1.387(3) ?
    C25 C26 . 1.396(3) ?
    C25 H25 . 0.9500 ?
    C26 H26 . 0.9500 ?
    C27 H27A . 0.9800 ?
    C27 H27B . 0.9800 ?
    C27 H27C . 0.9800 ?
loop_
    _geom_angle_atom_site_label_1
    _geom_angle_atom_site_label_2
    _geom_angle_atom_site_label_3
    _geom_angle_site_symmetry_1
    _geom_angle_site_symmetry_3
    _geom_angle
    _geom_angle_publ_flag
    C24 O3 C27 . . 117.15(19) ?
    C17 N2 C18 . . 125.69(19) ?
    C17 N2 C12 . . 119.62(19) ?
    C18 N2 C12 . . 114.52(18) ?
    C14 C1 C10 . . 120.98(19) ?
    C14 C1 C2 . . 121.35(19) ?
    C10 C1 C2 . . 117.63(19) ?
    C1 C2 C3 . . 110.40(18) ?
    C1 C2 H2A . . 109.6 ?
    C3 C2 H2A . . 109.6 ?
    C1 C2 H2B . . 109.6 ?
    C3 C2 H2B . . 109.6 ?
    H2A C2 H2B . . 108.1 ?
    C4 C3 C2 . . 109.55(17) ?
    C4 C3 H3A . . 109.8 ?
    C2 C3 H3A . . 109.8 ?
    C4 C3 H3B . . 109.8 ?
    C2 C3 H3B . . 109.8 ?
    H3A C3 H3B . . 108.2 ?
    C5 C4 C9 . . 118.9(2) ?
    C5 C4 C3 . . 122.2(2) ?
    C9 C4 C3 . . 118.85(19) ?
    C6 C5 C4 . . 121.3(2) ?
    C6 C5 H5 . . 119.3 ?
    C4 C5 H5 . . 119.3 ?
    C7 C6 C5 . . 119.7(2) ?
    C7 C6 H6 . . 120.2 ?
    C5 C6 H6 . . 120.2 ?
    C6 C7 C8 . . 120.2(2) ?
    C6 C7 H7 . . 119.9 ?
    C8 C7 H7 . . 119.9 ?
    C7 C8 C9 . . 120.8(2) ?
    C7 C8 H8 . . 119.6 ?
    C9 C8 H8 . . 119.6 ?
    C8 C9 C4 . . 119.1(2) ?
    C8 C9 C10 . . 122.7(2) ?
    C4 C9 C10 . . 118.10(19) ?
    C11 C10 C1 . . 118.5(2) ?
    C11 C10 C9 . . 122.35(19) ?
    C1 C10 C9 . . 119.11(19) ?
    C12 C11 C10 . . 120.8(2) ?
    C12 C11 C15 . . 115.6(2) ?
    C10 C11 C15 . . 123.5(2) ?
    C11 C12 C13 . . 120.1(2) ?
    C11 C12 N2 . . 120.04(19) ?
    C13 C12 N2 . . 119.8(2) ?
    C12 C13 C14 . . 120.8(2) ?
    C12 C13 C20 . . 118.5(2) ?
    C14 C13 C20 . . 120.66(19) ?
    C1 C14 C13 . . 118.62(19) ?
    C1 C14 C21 . . 122.50(19) ?
    C13 C14 C21 . . 118.87(19) ?
    N1 C15 C11 . . 175.0(3) ?
    C17 C16 H16A . . 109.5 ?
    C17 C16 H16B . . 109.5 ?
    H16A C16 H16B . . 109.5 ?
    C17 C16 H16C . . 109.5 ?
    H16A C16 H16C . . 109.5 ?
    H16B C16 H16C . . 109.5 ?
    O2 C17 N2 . . 120.8(2) ?
    O2 C17 C16 . . 123.2(2) ?
    N2 C17 C16 . . 116.1(2) ?
    O1 C18 N2 . . 117.1(2) ?
    O1 C18 C19 . . 122.9(2) ?
    N2 C18 C19 . . 120.0(2) ?
    C18 C19 H19A . . 109.5 ?
    C18 C19 H19B . . 109.5 ?
    H19A C19 H19B . . 109.5 ?
    C18 C19 H19C . . 109.5 ?
    H19A C19 H19C . . 109.5 ?
    H19B C19 H19C . . 109.5 ?
    N3 C20 C13 . . 178.5(3) ?
    C26 C21 C22 . . 118.2(2) ?
    C26 C21 C14 . . 120.73(19) ?
    C22 C21 C14 . . 121.1(2) ?
    C23 C22 C21 . . 121.2(2) ?
    C23 C22 H22 . . 119.4 ?
    C21 C22 H22 . . 119.4 ?
    C22 C23 C24 . . 119.8(2) ?
    C22 C23 H23 . . 120.1 ?
    C24 C23 H23 . . 120.1 ?
    O3 C24 C25 . . 123.7(2) ?
    O3 C24 C23 . . 116.3(2) ?
    C25 C24 C23 . . 120.0(2) ?
    C24 C25 C26 . . 119.4(2) ?
    C24 C25 H25 . . 120.3 ?
    C26 C25 H25 . . 120.3 ?
    C21 C26 C25 . . 121.4(2) ?
    C21 C26 H26 . . 119.3 ?
    C25 C26 H26 . . 119.3 ?
    O3 C27 H27A . . 109.5 ?
    O3 C27 H27B . . 109.5 ?
    H27A C27 H27B . . 109.5 ?
    O3 C27 H27C . . 109.5 ?
    H27A C27 H27C . . 109.5 ?
    H27B C27 H27C . . 109.5 ?
loop_
    _geom_torsion_atom_site_label_1
    _geom_torsion_atom_site_label_2
    _geom_torsion_atom_site_label_3
    _geom_torsion_atom_site_label_4
    _geom_torsion_site_symmetry_1
    _geom_torsion_site_symmetry_2
    _geom_torsion_site_symmetry_3
    _geom_torsion_site_symmetry_4
    _geom_torsion
    _geom_torsion_publ_flag
    C14 C1 C2 C3 . . . . 141.1(2) ?
    C10 C1 C2 C3 . . . . -36.6(3) ?
    C1 C2 C3 C4 . . . . 56.6(2) ?
    C2 C3 C4 C5 . . . . 139.1(2) ?
    C2 C3 C4 C9 . . . . -38.3(3) ?
    C9 C4 C5 C6 . . . . 0.6(3) ?
    C3 C4 C5 C6 . . . . -176.9(2) ?
    C4 C5 C6 C7 . . . . 1.6(3) ?
    C5 C6 C7 C8 . . . . -1.7(4) ?
    C6 C7 C8 C9 . . . . -0.3(3) ?
    C7 C8 C9 C4 . . . . 2.5(3) ?
    C7 C8 C9 C10 . . . . 179.8(2) ?
    C5 C4 C9 C8 . . . . -2.6(3) ?
    C3 C4 C9 C8 . . . . 174.98(19) ?
    C5 C4 C9 C10 . . . . -179.99(19) ?
    C3 C4 C9 C10 . . . . -2.4(3) ?
    C14 C1 C10 C11 . . . . -3.8(3) ?
    C2 C1 C10 C11 . . . . 173.92(19) ?
    C14 C1 C10 C9 . . . . 177.67(19) ?
    C2 C1 C10 C9 . . . . -4.6(3) ?
    C8 C9 C10 C11 . . . . 29.9(3) ?
    C4 C9 C10 C11 . . . . -152.8(2) ?
    C8 C9 C10 C1 . . . . -151.6(2) ?
    C4 C9 C10 C1 . . . . 25.7(3) ?
    C1 C10 C11 C12 . . . . 5.2(3) ?
    C9 C10 C11 C12 . . . . -176.4(2) ?
    C1 C10 C11 C15 . . . . -170.0(2) ?
    C9 C10 C11 C15 . . . . 8.5(3) ?
    C10 C11 C12 C13 . . . . -2.4(3) ?
    C15 C11 C12 C13 . . . . 173.1(2) ?
    C10 C11 C12 N2 . . . . 178.78(19) ?
    C15 C11 C12 N2 . . . . -5.7(3) ?
    C17 N2 C12 C11 . . . . -89.7(3) ?
    C18 N2 C12 C11 . . . . 86.0(2) ?
    C17 N2 C12 C13 . . . . 91.5(3) ?
    C18 N2 C12 C13 . . . . -92.8(2) ?
    C11 C12 C13 C14 . . . . -1.8(3) ?
    N2 C12 C13 C14 . . . . 177.00(19) ?
    C11 C12 C13 C20 . . . . 176.4(2) ?
    N2 C12 C13 C20 . . . . -4.8(3) ?
    C10 C1 C14 C13 . . . . -0.2(3) ?
    C2 C1 C14 C13 . . . . -177.90(19) ?
    C10 C1 C14 C21 . . . . 179.67(19) ?
    C2 C1 C14 C21 . . . . 2.0(3) ?
    C12 C13 C14 C1 . . . . 3.1(3) ?
    C20 C13 C14 C1 . . . . -175.0(2) ?
    C12 C13 C14 C21 . . . . -176.8(2) ?
    C20 C13 C14 C21 . . . . 5.0(3) ?
    C18 N2 C17 O2 . . . . -0.6(3) ?
    C12 N2 C17 O2 . . . . 174.6(2) ?
    C18 N2 C17 C16 . . . . 178.7(2) ?
    C12 N2 C17 C16 . . . . -6.1(3) ?
    C17 N2 C18 O1 . . . . 169.7(2) ?
    C12 N2 C18 O1 . . . . -5.6(3) ?
    C17 N2 C18 C19 . . . . -11.9(3) ?
    C12 N2 C18 C19 . . . . 172.7(2) ?
    C1 C14 C21 C26 . . . . 60.5(3) ?
    C13 C14 C21 C26 . . . . -119.5(2) ?
    C1 C14 C21 C22 . . . . -120.4(2) ?
    C13 C14 C21 C22 . . . . 59.5(3) ?
    C26 C21 C22 C23 . . . . -0.2(3) ?
    C14 C21 C22 C23 . . . . -179.3(2) ?
    C21 C22 C23 C24 . . . . 0.6(4) ?
    C27 O3 C24 C25 . . . . 3.7(3) ?
    C27 O3 C24 C23 . . . . -177.0(2) ?
    C22 C23 C24 O3 . . . . -179.5(2) ?
    C22 C23 C24 C25 . . . . -0.2(3) ?
    O3 C24 C25 C26 . . . . 178.6(2) ?
    C23 C24 C25 C26 . . . . -0.7(3) ?
    C22 C21 C26 C25 . . . . -0.7(3) ?
    C14 C21 C26 C25 . . . . 178.4(2) ?
    C24 C25 C26 C21 . . . . 1.1(3) ?
loop_
    _geom_hbond_atom_site_label_D
    _geom_hbond_atom_site_label_H
    _geom_hbond_atom_site_label_A
    _geom_hbond_site_symmetry_A
    _geom_hbond_distance_DH
    _geom_hbond_distance_HA
    _geom_hbond_distance_DA
    _geom_hbond_angle_DHA
    C5 H5 O2 3_546 0.95 2.40 3.255(3) 150
    C25 H25 O2 8_555 0.95 2.59 3.154(3) 119
    C26 H26 O2 8_555 0.95 2.54 3.141(3) 121
    C27 H27A O1 4_456 0.98 2.41 3.160(3) 133
    C3 H3B Cg1 6_556 0.99 2.74 3.696(3) 164
    C19 H19A Cg2 7_555 0.98 2.82 3.618(3) 139
