# Supplementary material for: N-Acetyl-N-[2,4-dicyano-1-(4-meth­oxy­phen­yl)-9,10-dihydro­phenanthren-3-yl]acetamide
Source: Acta Crystallogr Sect E Struct Rep Online. 2012 Mar 24;68(Pt 4):o1177–8. doi: 10.1107/S160053681201210X (PMC3344116; doi:10.1107/S160053681201210X)
Supplement: Supplementary file 2 [file e-68-o1177-Isup2.hkl]

# 
# h,k,l, Fc-squared, Fo-squared, sigma(Fo-squared) and status flag 
# 
data_I
_shelx_title '  Pbca' 
_shelx_refln_list_code          4 
_shelx_F_calc_maximum      577.05 
_exptl_crystal_F_000      1824.00 
_reflns_d_resolution_high  0.7680 
 
loop_ 
 _symmetry_equiv_pos_as_xyz 
 'x, y, z' 
 '-x+1/2, -y, z+1/2' 
 '-x, y+1/2, -z+1/2' 
 'x+1/2, -y+1/2, -z' 
 '-x, -y, -z' 
 'x-1/2, y, -z-1/2' 
 'x, -y-1/2, z-1/2' 
 '-x-1/2, y-1/2, z' 
 
_cell_length_a     8.3321 
_cell_length_b    19.4037 
_cell_length_c    27.5887 
_cell_angle_alpha  90.000 
_cell_angle_beta   90.000 
_cell_angle_gamma  90.000 
 
_shelx_F_squared_multiplier     1.000 
 
loop_ 
 _refln_index_h 
 _refln_index_k 
 _refln_index_l 
 _refln_F_squared_calc 
 _refln_F_squared_meas 
 _refln_F_squared_sigma 
 _refln_observed_status 
   2   0   0   332982.44   330733.75    838.15 o 
   4   0   0    26841.86    29403.51    351.91 o 
   6   0   0    16684.67    18585.47    340.05 o 
   8   0   0     7958.51     7995.96    254.69 o 
   2   1   0    14348.23    15305.75    132.37 o 
   4   1   0     1725.06     2465.17    386.60 o 
   6   1   0      779.23      779.43     50.23 o 
   8   1   0     4770.94     5024.93    142.87 o 
   2   2   0    33932.08    34046.30    519.75 o 
   4   2   0     1003.59     1376.31     57.24 o 
   6   2   0       45.94       50.63     30.54 o 
   8   2   0      903.30      925.34     62.76 o 
   2   3   0    33195.73    31057.57    214.33 o 
   4   3   0     2989.75     2947.05     85.43 o 
   6   3   0      464.67      574.99     61.90 o 
   8   3   0       24.16       28.80     11.84 o 
   0   4   0    22980.80    20668.04    224.02 o 
   2   4   0     8403.10     8125.62    123.66 o 
   4   4   0      540.00      591.99     63.48 o 
   6   4   0     1273.19     1312.67     94.10 o 
   8   4   0        0.69       22.24     16.18 o 
   2   5   0    15968.58    16321.94    142.39 o 
   4   5   0     3269.82     3958.22    136.82 o 
   6   5   0        9.11       17.76     12.11 o 
   8   5   0       15.59       -7.07     12.17 o 
   0   6   0      294.76      505.46     44.43 o 
   2   6   0     3488.81     3372.75     69.23 o 
   4   6   0     1703.49     1865.15     75.05 o 
   6   6   0      473.94      590.71     67.01 o 
   8   6   0       13.90      -11.87     11.87 o 
   2   7   0     8205.79     9255.83    122.98 o 
   4   7   0     2142.09     2264.19    101.64 o 
   6   7   0      375.09      490.47     62.94 o 
   8   7   0      416.02      447.00     65.81 o 
   0   8   0    16606.57    17177.90    289.14 o 
   2   8   0        2.25       28.35      9.01 o 
   4   8   0     2145.15     2305.02     85.07 o 
   6   8   0      235.99      307.80     29.56 o 
   8   8   0      504.00      731.67     84.97 o 
   2   9   0      230.66      227.51     74.06 o 
   4   9   0      161.30      156.47     23.97 o 
   6   9   0        8.99      133.92     25.08 o 
   8   9   0      678.08      703.44     85.14 o 
   0  10   0    21505.63    20834.99    357.51 o 
   2  10   0       85.46      103.14     19.60 o 
   4  10   0     4392.67     4308.50    155.49 o 
   6  10   0     3576.45     3456.07    176.00 o 
   8  10   0     1117.05      846.46     94.39 o 
   2  11   0      144.23      106.28     18.91 o 
   4  11   0      144.44      118.58     24.26 o 
   6  11   0       32.76       22.43     16.84 o 
   8  11   0      284.55      244.57     55.82 o 
   0  12   0     4630.40     5091.78    195.54 o 
   2  12   0      977.70     1194.37     57.32 o 
   4  12   0     3281.77     3406.69    174.67 o 
   6  12   0       39.14       63.08     29.97 o 
   8  12   0        8.76       80.34     30.84 o 
   2  13   0      505.01      561.04     70.08 o 
   4  13   0      761.65      680.43     81.13 o 
   6  13   0      298.26      374.54     64.51 o 
   8  13   0      327.80      281.92     59.37 o 
   0  14   0       68.15      258.79     50.48 o 
   2  14   0        0.05       16.96     20.44 o 
   4  14   0     1081.01     1033.10    103.80 o 
   6  14   0      211.16      208.99     51.12 o 
   8  14   0      134.50      124.38     37.14 o 
   2  15   0     1235.10     1096.54    104.65 o 
   4  15   0      843.33      860.22     97.54 o 
   6  15   0        0.01       58.97     28.46 o 
   8  15   0      417.86      349.31     68.23 o 
   0  16   0     2913.06     2916.49    174.88 o 
   2  16   0      460.96      485.79     73.21 o 
   4  16   0      406.52      371.11     64.63 o 
   6  16   0      604.48      655.92     93.27 o 
   8  16   0       24.53       52.32     32.32 o 
   2  17   0       59.07       21.55     21.06 o 
   4  17   0      154.68       98.59     35.13 o 
   6  17   0       87.23       79.25     34.81 o 
   8  17   0      178.95      202.42     58.54 o 
   0  18   0       74.17      111.13     40.41 o 
   2  18   0        7.86       83.40     34.05 o 
   4  18   0     1398.65     1367.83    134.15 o 
   6  18   0        0.83       24.65     24.89 o 
   2  19   0      703.57      776.68     99.76 o 
   4  19   0        1.99      -16.57     16.57 o 
   6  19   0      353.11      455.12     84.29 o 
   0  20   0     5093.86     5403.43    271.46 o 
   2  20   0       11.28       36.78     27.66 o 
   4  20   0      191.40      182.90     51.77 o 
   6  20   0        4.11       26.39     32.11 o 
   2  21   0       20.01       17.30     26.52 o 
   4  21   0       99.22       91.93     41.03 o 
   6  21   0        0.00       10.65     19.13 o 
   0  22   0     1407.17     1863.43    169.63 o 
   2  22   0      477.21      637.03    101.19 o 
   4  22   0      469.33      588.50     99.59 o 
   2  23   0      346.31      350.70     79.06 o 
   4  23   0       69.45       99.12     46.11 o 
   2  24   0      157.88      203.41     63.93 o 
   1   1   1     5255.38     4998.09     66.28 o 
   2   1   1      146.78      258.57     12.35 o 
   3   1   1     3524.61     4003.45     79.77 o 
   4   1   1      919.59     1053.79    105.10 o 
   5   1   1     2333.57     2401.97     56.28 o 
   6   1   1     1904.94     1899.42     54.44 o 
   7   1   1     3904.50     3846.91     83.53 o 
   8   1   1      466.69      392.48     28.77 o 
   9   1   1       50.62       75.32     13.53 o 
   1   2   1     1343.64     1129.21     23.70 o 
   2   2   1    66577.33    65915.49    438.24 o 
   3   2   1     2834.44     2783.29     49.43 o 
   4   2   1    28765.97    29769.66    207.60 o 
   5   2   1      609.28      549.25     40.72 o 
   6   2   1     1197.17     1271.60     49.85 o 
   7   2   1     1762.24     1894.80     58.75 o 
   8   2   1      317.58      295.17     24.72 o 
   9   2   1       66.37      125.98     23.01 o 
   1   3   1    15065.63    14237.66     83.79 o 
   2   3   1     7240.04     7041.25     71.89 o 
   3   3   1      212.64      244.83     15.91 o 
   4   3   1     2004.06     1914.39     48.25 o 
   5   3   1     1139.72     1272.54     48.96 o 
   6   3   1      207.79      218.34     19.17 o 
   7   3   1      636.98      565.43     32.72 o 
   8   3   1       69.09       62.83     22.54 o 
   9   3   1       96.33       87.99     17.77 o 
   0   4   1      573.79      733.22     30.20 o 
   1   4   1        1.24        3.43      3.74 o 
   2   4   1     1137.88     1208.19     28.11 o 
   3   4   1       39.86       70.35      9.59 o 
   4   4   1      687.09      790.80     32.19 o 
   5   4   1     1248.01     1238.53     43.79 o 
   6   4   1     1005.19     1055.41     59.73 o 
   7   4   1      175.93      140.11     19.09 o 
   8   4   1        2.05       -0.24      8.44 o 
   9   4   1      131.92      149.80     19.74 o 
   1   5   1    10882.06    11088.15    114.91 o 
   2   5   1     1418.53     1221.84     30.32 o 
   3   5   1     3974.19     4034.45    110.59 o 
   4   5   1     1631.32     1615.51     47.59 o 
   5   5   1       93.52       60.75     11.39 o 
   6   5   1      133.54       50.60     39.48 o 
   7   5   1        2.27       13.53      9.56 o 
   8   5   1       51.26       61.68     19.37 o 
   9   5   1      277.05      228.04     24.33 o 
   0   6   1     4116.29     4661.48     92.81 o 
   1   6   1      157.56      176.93     13.39 o 
   2   6   1      149.76      130.52      9.92 o 
   3   6   1     1192.85     1083.06     32.85 o 
   4   6   1     3518.79     3841.07     76.41 o 
   5   6   1      791.03      716.96     40.30 o 
   6   6   1      291.77      340.66     29.55 o 
   7   6   1        0.01        5.64     10.92 o 
   8   6   1       82.72       70.92     13.05 o 
   9   6   1        0.02       -1.75      7.92 o 
   1   7   1     2158.42     2365.01     45.67 o 
   2   7   1     1091.27      971.99     28.24 o 
   3   7   1      627.96      789.19     27.07 o 
   4   7   1      125.39       72.52     27.36 o 
   5   7   1     1461.63     1552.67     57.91 o 
   6   7   1      781.52      828.06     56.32 o 
   7   7   1      333.97      316.93     31.03 o 
   8   7   1       14.70       -1.06     11.71 o 
   9   7   1       16.52       -0.49      8.33 o 
   0   8   1     3150.73     2925.83     97.31 o 
   1   8   1      702.00      808.12     28.61 o 
   2   8   1      809.76      801.46     27.26 o 
   3   8   1     1592.03     1627.15     43.74 o 
   4   8   1      387.99      370.57     29.15 o 
   5   8   1      723.09      693.09     40.43 o 
   6   8   1      552.78      519.13     39.21 o 
   7   8   1       93.60      103.89     17.98 o 
   8   8   1      396.70      390.55     44.28 o 
   9   8   1       67.07      110.30     21.87 o 
   1   9   1     2992.49     3302.24     72.63 o 
   2   9   1        0.64        6.28      4.36 o 
   3   9   1      483.70      601.90     30.86 o 
   4   9   1      220.51      232.86     20.47 o 
   5   9   1      174.28      133.19     14.37 o 
   6   9   1      114.30      106.08     14.18 o 
   7   9   1      274.55      208.41     32.94 o 
   8   9   1       20.59       60.53     20.43 o 
   9   9   1       10.57       35.17     13.35 o 
   0  10   1     3652.74     4019.36    166.57 o 
   1  10   1      125.24      121.76     12.54 o 
   2  10   1     1078.16     1103.96     42.83 o 
   3  10   1        6.07       22.84     11.04 o 
   4  10   1      110.88      110.41     15.04 o 
   5  10   1       68.74       62.39     11.28 o 
   6  10   1      306.12      266.66     28.57 o 
   7  10   1       62.11       26.67     15.49 o 
   8  10   1      109.99       85.91     22.85 o 
   9  10   1       14.46       63.30     21.67 o 
   1  11   1     4844.95     5044.26     83.96 o 
   2  11   1      283.04      273.51     22.36 o 
   3  11   1     2029.97     2161.85     58.64 o 
   4  11   1      869.28      934.60     39.47 o 
   5  11   1      224.65      269.04     30.52 o 
   6  11   1      265.65      247.64     35.80 o 
   7  11   1      682.37      607.97     56.94 o 
   8  11   1       89.14       46.57     19.01 o 
   9  11   1       16.77      -18.16     18.16 o 
   0  12   1     1134.11     1081.94     82.09 o 
   1  12   1      685.70      745.19     35.82 o 
   2  12   1        3.07        4.31      6.24 o 
   3  12   1      657.12      635.92     64.82 o 
   4  12   1     1279.87     1214.19     73.71 o 
   5  12   1      103.40       94.54     22.15 o 
   6  12   1        1.53        1.30     15.61 o 
   7  12   1       50.67       22.88     16.79 o 
   8  12   1      100.72       78.88     34.41 o 
   9  12   1       44.96       46.99     15.09 o 
   1  13   1       36.19       23.92      9.87 o 
   2  13   1      125.48      159.49     28.21 o 
   3  13   1      464.97      487.39     47.47 o 
   4  13   1       56.56       28.60     15.19 o 
   5  13   1       87.75       76.79     20.70 o 
   6  13   1      308.63      306.61     41.31 o 
   7  13   1        4.76      -14.47     14.47 o 
   8  13   1        7.93       -3.80     14.78 o 
   9  13   1       65.87      103.01     27.47 o 
   0  14   1       32.64       22.31     14.07 o 
   1  14   1       68.60       86.09     15.69 o 
   2  14   1       37.82       27.41     22.99 o 
   3  14   1        2.46       -9.04     13.77 o 
   4  14   1      487.75      465.24     49.63 o 
   5  14   1      262.47      224.04     34.59 o 
   6  14   1        4.41        0.27     16.07 o 
   7  14   1      221.01      157.96     32.99 o 
   8  14   1       51.32       87.66     24.67 o 
   9  14   1        3.44       23.25     31.64 o 
   1  15   1      203.15      191.03     21.98 o 
   2  15   1        4.62      -15.75     15.75 o 
   3  15   1     6167.63     5612.42    171.08 o 
   4  15   1       12.27      -10.49     19.34 o 
   5  15   1      489.48      389.56     47.69 o 
   6  15   1      256.88      322.01     44.71 o 
   7  15   1       39.23       39.57     33.24 o 
   8  15   1       58.75       75.53     22.99 o 
   0  16   1        1.90       -5.09     12.74 o 
   1  16   1        5.54       15.56     12.17 o 
   2  16   1      237.82      246.28     61.23 o 
   3  16   1        8.95        4.91     16.56 o 
   4  16   1      156.24      138.84     27.40 o 
   5  16   1      334.43      323.69     45.56 o 
   6  16   1        5.17      -10.25     13.26 o 
   7  16   1       52.48       39.18     20.04 o 
   8  16   1       36.41       43.66     21.11 o 
   1  17   1       23.37       35.68     13.20 o 
   2  17   1       22.83        1.36     14.81 o 
   3  17   1      117.15       97.95     24.97 o 
   4  17   1        7.03       27.62     19.05 o 
   5  17   1      333.80      317.23     58.35 o 
   6  17   1       83.65       59.97     39.18 o 
   7  17   1       93.35      165.71     77.38 o 
   8  17   1      107.03       95.41     32.06 o 
   0  18   1     1422.33     1327.66     88.79 o 
   1  18   1        4.99        7.22     11.05 o 
   2  18   1      409.71      403.56     56.33 o 
   3  18   1       53.86       41.15     32.93 o 
   4  18   1      208.68      191.60     43.28 o 
   5  18   1      120.52      143.73     34.20 o 
   6  18   1      307.42      389.31     53.45 o 
   7  18   1      337.95      357.04     92.12 o 
   1  19   1     1920.90     2116.14     95.44 o 
   2  19   1      219.16      162.15     37.79 o 
   3  19   1        5.42       36.32     43.43 o 
   4  19   1        4.87       15.41     16.37 o 
   5  19   1       24.11        2.52     15.22 o 
   6  19   1       17.97       42.89     20.59 o 
   7  19   1        3.18       30.65     41.17 o 
   0  20   1      125.84      134.32     38.21 o 
   1  20   1        4.93       -4.73     26.12 o 
   2  20   1      580.61      613.73     65.76 o 
   3  20   1        8.86       11.90     14.88 o 
   4  20   1        4.41      -16.61     48.53 o 
   5  20   1        9.98       27.19     16.15 o 
   6  20   1       10.82        7.63     23.23 o 
   1  21   1      728.03      676.49     70.19 o 
   2  21   1       27.98        0.43     14.88 o 
   3  21   1       24.99       26.14     35.25 o 
   4  21   1       12.51       10.46     21.09 o 
   5  21   1        0.27      -15.64     22.26 o 
   6  21   1        0.47       -0.46     28.46 o 
   0  22   1        1.90      -15.38     20.01 o 
   1  22   1       46.93       72.62     27.00 o 
   2  22   1      261.28      371.30     53.69 o 
   3  22   1       89.35      125.21     34.55 o 
   4  22   1       29.71      102.36     30.74 o 
   5  22   1        4.28       11.01     15.56 o 
   1  23   1      245.86      345.55     88.49 o 
   2  23   1      241.81      313.28     72.72 o 
   3  23   1       53.08      110.56     33.90 o 
   4  23   1        0.48      -20.87     20.87 o 
   1  24   1        7.50       20.93     19.80 o 
   2  24   1      319.24      528.18     69.80 o 
   3  24   1      116.54      144.79     39.31 o 
   1  25   1       62.78      150.17     53.96 o 
   2   0   2    10924.95    10337.08    177.39 o 
   3   0   2      244.18      190.38     20.79 o 
   4   0   2     3579.58     3673.69     85.85 o 
   5   0   2     4101.46     4444.20    105.78 o 
   6   0   2      377.34      376.56     41.60 o 
   7   0   2     4085.48     4248.94    145.84 o 
   8   0   2     1046.00     1032.37     64.02 o 
   9   0   2      994.93      758.74     56.56 o 
   1   1   2    13680.60    13306.89    163.43 o 
   2   1   2     6192.71     5493.28     52.40 o 
   3   1   2    12452.80    12814.20    137.54 o 
   4   1   2     2308.17     2480.28     50.20 o 
   5   1   2     3508.47     3712.58     68.31 o 
   6   1   2       41.71       45.85      9.39 o 
   7   1   2     3309.15     3540.53     79.08 o 
   8   1   2       66.11       84.42     15.24 o 
   9   1   2     2001.73     2058.10     66.49 o 
   0   2   2     2442.35     2175.15     56.31 o 
   1   2   2      445.00      462.65     11.21 o 
   2   2   2     4475.13     4793.56     53.92 o 
   3   2   2       10.91       46.02      8.20 o 
   4   2   2      361.63      507.38     27.12 o 
   5   2   2      351.49      373.55     22.48 o 
   6   2   2       27.52       21.53      7.49 o 
   7   2   2      320.31      302.62     23.92 o 
   8   2   2       95.27      106.92     15.15 o 
   9   2   2      826.39      938.59     45.57 o 
   1   3   2     3422.55     2936.28     37.80 o 
   2   3   2       10.88       31.08      5.05 o 
   3   3   2    25003.76    24318.17    150.33 o 
   4   3   2     1787.33     2036.74     49.24 o 
   5   3   2      410.65      422.91     31.26 o 
   6   3   2      155.87      142.06     16.08 o 
   7   3   2      213.23      222.16     20.57 o 
   8   3   2      104.73       97.34     15.43 o 
   9   3   2       87.62       97.99     16.06 o 
   0   4   2    39242.86    38331.12    257.15 o 
   1   4   2       33.80       70.93      7.40 o 
   2   4   2    11285.67    10947.19    112.70 o 
   3   4   2      596.10      603.76     25.44 o 
   4   4   2     1822.69     1765.44     47.63 o 
   5   4   2      229.68      201.76     23.10 o 
   6   4   2       91.72      119.16     19.88 o 
   7   4   2       16.16       22.99      9.76 o 
   8   4   2       77.24       64.38     12.80 o 
   9   4   2      904.43     1123.25     60.00 o 
   1   5   2       11.11       17.64      5.33 o 
   2   5   2     2573.33     2228.56     44.57 o 
   3   5   2     4566.89     4266.98     61.14 o 
   4   5   2     5420.61     5452.57     99.75 o 
   5   5   2       56.77       26.34     15.98 o 
   6   5   2     1627.32     1653.04    132.37 o 
   7   5   2        0.01       -9.95     10.88 o 
   8   5   2        0.04        7.82     11.82 o 
   9   5   2      110.64      134.82     22.73 o 
   0   6   2    21385.39    20785.57    196.69 o 
   1   6   2      506.08      607.86     24.25 o 
   2   6   2     5130.21     5066.89     72.51 o 
   3   6   2     1158.06     1142.06     33.41 o 
   4   6   2     2210.82     2223.92     49.80 o 
   5   6   2     1404.40     1421.86     55.63 o 
   6   6   2     1049.09     1105.23     63.54 o 
   7   6   2      145.78      134.22     24.77 o 
   8   6   2       60.46       38.71     17.83 o 
   9   6   2        9.77        6.85     10.22 o 
   1   7   2       10.42       27.91      6.50 o 
   2   7   2      348.49      397.84     19.74 o 
   3   7   2       37.68       81.36      9.97 o 
   4   7   2       12.46        9.00      7.57 o 
   5   7   2      967.18      933.24     44.35 o 
   6   7   2      154.84      183.97     19.22 o 
   7   7   2      175.03      126.66     18.55 o 
   8   7   2      280.24      281.21     35.14 o 
   9   7   2        3.40       -0.67     11.60 o 
   0   8   2       13.49       -9.72      9.72 o 
   1   8   2     1032.67     1217.08     39.29 o 
   2   8   2      979.87     1185.54     36.09 o 
   3   8   2      494.42      396.82     21.73 o 
   4   8   2     2935.86     3124.40     80.26 o 
   5   8   2      207.86      255.62     24.59 o 
   6   8   2     4498.48     4610.95    107.13 o 
   7   8   2       61.43       97.91     14.62 o 
   8   8   2     1204.16     1112.57     73.56 o 
   9   8   2       22.94       34.78     13.72 o 
   1   9   2     7273.98     7975.11    122.37 o 
   2   9   2      595.85      472.45     21.70 o 
   3   9   2      650.36      804.22     36.09 o 
   4   9   2      349.35      341.66     24.57 o 
   5   9   2      282.08      310.03     22.32 o 
   6   9   2      425.78      406.10     29.27 o 
   7   9   2       31.57       88.34     16.53 o 
   8   9   2      804.95      745.00     61.09 o 
   9   9   2        7.48        6.50     11.88 o 
   0  10   2      352.72      437.77     38.04 o 
   1  10   2        0.55       10.51      6.03 o 
   2  10   2      348.52      305.06     27.41 o 
   3  10   2     1446.28     1433.95     56.35 o 
   4  10   2      191.83      220.93     18.89 o 
   5  10   2      126.44      139.83     18.82 o 
   6  10   2      186.04      188.47     24.04 o 
   7  10   2        4.57       -9.59     11.52 o 
   8  10   2      717.31      799.36     65.34 o 
   9  10   2        8.09       38.59     36.77 o 
   1  11   2       65.77       61.29     11.42 o 
   2  11   2      491.82      469.77     46.26 o 
   3  11   2     2810.98     2906.06     68.12 o 
   4  11   2      555.08      528.93     33.33 o 
   5  11   2      508.85      562.71     40.42 o 
   6  11   2        9.99       15.86     10.51 o 
   7  11   2      299.96      290.35     40.21 o 
   8  11   2      545.87      526.55     54.68 o 
   9  11   2        6.60       29.08     16.43 o 
   0  12   2       29.60        9.19     12.67 o 
   1  12   2      157.28      167.40     18.45 o 
   2  12   2       81.51       51.93      9.08 o 
   3  12   2       28.51       43.71     21.17 o 
   4  12   2        1.80       -2.13      9.85 o 
   5  12   2       52.65       28.92     15.08 o 
   6  12   2      247.80      210.21     32.82 o 
   7  12   2       32.91       29.56     13.46 o 
   8  12   2       22.81        1.88     10.36 o 
   9  12   2       55.54       87.79     26.70 o 
   1  13   2     1311.98     1306.83     60.25 o 
   2  13   2      234.99      273.48     28.05 o 
   3  13   2     2184.52     2042.47     96.22 o 
   4  13   2       30.93       48.10     22.32 o 
   5  13   2       99.94      158.81     49.51 o 
   6  13   2      388.13      489.15     52.26 o 
   7  13   2        4.73        5.47     14.81 o 
   8  13   2        7.39       -1.01     15.41 o 
   9  13   2        0.00      -25.74     25.74 o 
   0  14   2      922.94     1052.76     81.83 o 
   1  14   2      120.97       99.80     17.38 o 
   2  14   2      225.19      260.48     36.57 o 
   3  14   2      341.48      342.01     42.47 o 
   4  14   2      472.71      417.58     46.13 o 
   5  14   2      509.17      494.38     52.30 o 
   6  14   2      792.54      757.17     66.23 o 
   7  14   2       26.47       24.04     12.33 o 
   8  14   2       81.48       62.06     22.29 o 
   9  14   2      330.77      398.32     75.89 o 
   1  15   2        5.19        7.58     12.12 o 
   2  15   2      103.53       80.37     34.43 o 
   3  15   2      157.01      180.18     32.31 o 
   4  15   2       23.31       30.39     19.79 o 
   5  15   2      448.65      530.06     56.02 o 
   6  15   2        9.81       -6.77     11.75 o 
   7  15   2        2.53       -6.96     15.66 o 
   8  15   2      426.03      487.19    113.18 o 
   0  16   2      142.55       96.13     22.54 o 
   1  16   2      179.72      135.89     21.54 o 
   2  16   2       99.85      109.73     25.73 o 
   3  16   2      120.56      121.58     44.58 o 
   4  16   2       38.07       23.87     15.18 o 
   5  16   2      145.20      132.20     35.07 o 
   6  16   2      317.18      288.00     43.46 o 
   7  16   2      285.53      343.87     48.92 o 
   8  16   2       80.74       38.06     39.35 o 
   1  17   2     1410.39     1340.51     70.87 o 
   2  17   2      473.02      526.24     55.33 o 
   3  17   2       51.25       47.76     21.15 o 
   4  17   2        5.26       -9.12     16.45 o 
   5  17   2      126.86       92.54     42.21 o 
   6  17   2        1.14       -6.36     11.99 o 
   7  17   2      957.48     1115.53     89.12 o 
   8  17   2      146.09      221.27     41.28 o 
   0  18   2       61.35       50.33     20.26 o 
   1  18   2        9.45       27.16     16.26 o 
   2  18   2      262.45      214.33     36.71 o 
   3  18   2       15.68        0.76     21.86 o 
   4  18   2       13.35        4.93     28.21 o 
   5  18   2        0.69      -13.15     14.54 o 
   6  18   2      238.50      229.75     41.39 o 
   7  18   2      119.65      100.66     29.51 o 
   1  19   2      157.57      219.18     31.10 o 
   2  19   2        0.71        6.41     17.92 o 
   3  19   2      425.10      375.63     64.75 o 
   4  19   2      177.29      173.29     33.72 o 
   5  19   2      101.17      104.80     28.65 o 
   6  19   2      111.91       94.36     44.73 o 
   7  19   2       17.81      100.50     30.27 o 
   0  20   2     2391.11     2383.12    180.21 o 
   1  20   2        8.75        4.31     16.81 o 
   2  20   2      648.64      686.73     70.04 o 
   3  20   2       99.68      115.26     33.46 o 
   4  20   2       30.88       -7.01     17.33 o 
   5  20   2      121.19      206.98     40.03 o 
   6  20   2      275.83      314.49     50.72 o 
   1  21   2      582.82      615.32     55.51 o 
   2  21   2       17.03        8.85     16.22 o 
   3  21   2       12.32       11.41     24.42 o 
   4  21   2       67.29       97.88     27.30 o 
   5  21   2       13.99       22.61     27.31 o 
   6  21   2      364.50      458.21     61.95 o 
   0  22   2      701.90      840.45    113.61 o 
   1  22   2       46.07      110.37     29.22 o 
   2  22   2      107.00      130.50     31.06 o 
   3  22   2       49.74       44.51     55.58 o 
   4  22   2        1.33       22.68     16.82 o 
   5  22   2       25.38      -19.50     19.50 o 
   1  23   2     1495.84     1791.90    172.84 o 
   2  23   2       89.75      143.67     39.13 o 
   3  23   2       68.63      111.40     33.14 o 
   4  23   2      195.91      285.53     51.02 o 
   0  24   2       33.99       77.82     45.27 o 
   1  24   2        0.00        0.48     29.98 o 
   2  24   2       44.47       47.50     21.97 o 
   3  24   2       58.07       88.91     46.07 o 
   1  25   2      226.30      516.88    100.75 o 
   1   1   3    41551.80    37700.05    300.73 o 
   2   1   3     1001.73      616.66     20.27 o 
   3   1   3     2341.73     2901.63     40.96 o 
   4   1   3     2579.50     2406.30     47.68 o 
   5   1   3      363.57      500.24     27.99 o 
   6   1   3       13.18       18.44      8.35 o 
   7   1   3     6053.96     6339.37    103.58 o 
   8   1   3       26.18       40.74     12.46 o 
   9   1   3      258.51      238.17     36.03 o 
   0   2   3     4202.99     3640.26     79.49 o 
   1   2   3     1475.14     1791.40     28.31 o 
   2   2   3     5289.17     5043.25     46.40 o 
   3   2   3     9446.38     9532.57    108.13 o 
   4   2   3     5917.47     5864.12     85.96 o 
   5   2   3     4281.63     4259.13     80.70 o 
   6   2   3       36.20       37.62      7.92 o 
   7   2   3     2525.08     2625.20     67.48 o 
   8   2   3       65.80       46.00     10.29 o 
   9   2   3     1315.00     1498.76     90.71 o 
  10   2   3        5.84      -18.96     24.04 o 
   1   3   3        0.04       23.25      6.44 o 
   2   3   3    14634.98    14628.69     91.51 o 
   3   3   3      709.82      839.56     27.95 o 
   4   3   3     1882.79     1780.58     46.50 o 
   5   3   3     1814.44     1708.11     54.65 o 
   6   3   3       68.81       75.59     13.25 o 
   7   3   3       30.55       23.48     10.58 o 
   8   3   3      144.79      169.53     18.59 o 
   9   3   3     1641.94     1641.74     96.20 o 
  10   3   3       16.28       10.84     17.23 o 
   0   4   3      198.18      305.79     29.00 o 
   1   4   3      573.74      379.45     14.29 o 
   2   4   3     5810.44     5994.66     65.80 o 
   3   4   3       13.95       21.61      4.70 o 
   4   4   3     1154.82     1187.92     38.79 o 
   5   4   3       36.88       22.98      7.10 o 
   6   4   3      705.92      743.32     48.91 o 
   7   4   3       22.06        7.45     11.97 o 
   8   4   3       60.49       39.63     10.98 o 
   9   4   3      226.20      341.79     49.25 o 
  10   4   3      586.65      739.74     93.85 o 
   1   5   3       22.21        7.23      4.29 o 
   2   5   3     2372.56     2054.18     42.78 o 
   3   5   3      745.41      814.14     26.47 o 
   4   5   3      306.27      271.05     16.54 o 
   5   5   3     1207.41     1118.40     73.92 o 
   6   5   3     1343.06     1250.42     53.18 o 
   7   5   3      469.45      446.48     33.24 o 
   8   5   3       35.42       45.62     11.46 o 
   9   5   3       63.59       74.65     30.13 o 
  10   5   3      221.77      308.84     60.84 o 
   0   6   3     1506.75     1785.73     60.10 o 
   1   6   3       27.31       18.30      4.85 o 
   2   6   3     1202.49     1145.86     30.31 o 
   3   6   3      810.73      850.70     28.72 o 
   4   6   3      123.94       50.24     16.60 o 
   5   6   3      907.44      974.67     37.77 o 
   6   6   3      131.60      402.68     28.88 o 
   7   6   3      434.60      458.66     33.08 o 
   8   6   3       43.50       42.10     19.47 o 
   9   6   3       23.02       34.38     20.97 o 
  10   6   3       33.60       18.23     19.52 o 
   1   7   3        0.14        2.59      4.07 o 
   2   7   3      166.52      243.25     14.08 o 
   3   7   3     4473.66     4406.89     69.28 o 
   4   7   3        1.10        0.01      5.53 o 
   5   7   3      167.65      178.25     21.27 o 
   6   7   3       22.62       18.84      6.35 o 
   7   7   3     1197.33     1106.68     52.34 o 
   8   7   3       13.94       19.97     10.07 o 
   9   7   3        2.12       -0.17     15.90 o 
   0   8   3     7012.24     7994.60    141.62 o 
   1   8   3      762.83      726.70     27.20 o 
   2   8   3    10074.55    10665.70     97.70 o 
   3   8   3      377.84      383.38     23.68 o 
   4   8   3     2795.91     2824.75     75.71 o 
   5   8   3      584.93      672.48     35.15 o 
   6   8   3     1423.70     1382.56     60.76 o 
   7   8   3       97.84      123.48     16.97 o 
   8   8   3      576.52      577.92     53.41 o 
   9   8   3        3.62      -20.29     20.29 o 
   1   9   3       22.45        3.74      4.59 o 
   2   9   3      738.85      775.08     27.92 o 
   3   9   3      210.82      291.83     22.20 o 
   4   9   3       77.67       91.10     13.48 o 
   5   9   3      221.53      219.12     29.82 o 
   6   9   3      211.79      193.78     22.66 o 
   7   9   3        7.19       13.34      9.50 o 
   8   9   3      330.62      295.49     38.40 o 
   9   9   3      578.18      587.79     84.22 o 
   0  10   3     2378.05     2690.44     92.58 o 
   1  10   3        6.65       17.69      5.09 o 
   2  10   3     1507.30     1709.96     47.59 o 
   3  10   3       28.26       21.88      7.86 o 
   4  10   3     2156.72     2196.89     59.22 o 
   5  10   3       49.79       89.79     15.68 o 
   6  10   3      436.13      472.49     36.43 o 
   7  10   3      799.95      830.24    121.60 o 
   8  10   3      553.86      573.94     64.74 o 
   9  10   3      230.77      119.86     39.98 o 
   1  11   3      444.55      555.44     31.33 o 
   2  11   3      844.88      798.42     34.18 o 
   3  11   3     1561.08     1549.11     49.75 o 
   4  11   3      178.75      147.26     17.40 o 
   5  11   3      282.34      224.66     25.76 o 
   6  11   3       46.92       53.60     13.18 o 
   7  11   3      893.24      834.19     68.51 o 
   8  11   3      198.31      223.08     36.19 o 
   9  11   3       12.72      -20.77     20.77 o 
   0  12   3      378.04      433.14     41.07 o 
   1  12   3      346.17      346.01     23.29 o 
   2  12   3     1005.93     1126.59     38.82 o 
   3  12   3      238.11      220.03     21.93 o 
   4  12   3     1187.96     1109.60     56.80 o 
   5  12   3       36.68       33.27     13.29 o 
   6  12   3      393.83      357.48     43.59 o 
   7  12   3       74.36       60.27     19.71 o 
   8  12   3       31.97       52.53     33.65 o 
   9  12   3      330.67      509.97     83.92 o 
   1  13   3      296.32      325.96     44.56 o 
   2  13   3        0.34        0.07      9.49 o 
   3  13   3      811.48      786.58     60.77 o 
   4  13   3       82.90       58.20     18.93 o 
   5  13   3      114.49      122.23     26.70 o 
   6  13   3       29.82       44.36     21.12 o 
   7  13   3      132.82       59.96     37.55 o 
   8  13   3       10.02       -3.50     17.07 o 
   9  13   3      174.17      179.17     50.98 o 
   0  14   3      535.64      556.86     51.89 o 
   1  14   3       36.94       40.93     12.33 o 
   2  14   3      179.30      224.49     27.11 o 
   3  14   3      436.84      423.22     45.82 o 
   4  14   3        1.27        6.25     14.20 o 
   5  14   3      795.25      691.13     74.15 o 
   6  14   3      846.05      751.45     69.21 o 
   7  14   3       97.78       45.24     20.90 o 
   8  14   3      256.89      234.86     39.17 o 
   1  15   3        0.33      -13.95     13.95 o 
   2  15   3      581.14      518.14     41.96 o 
   3  15   3     1850.16     1772.36     96.77 o 
   4  15   3      891.87      801.23     76.79 o 
   5  15   3       72.04       99.70     24.10 o 
   6  15   3       25.94       33.42     18.51 o 
   7  15   3      570.80      558.20     60.33 o 
   8  15   3      238.56      315.66     46.99 o 
   0  16   3      244.18      200.15     33.94 o 
   1  16   3       46.53       42.74     14.62 o 
   2  16   3      170.80      173.50     25.86 o 
   3  16   3        7.73       50.74     18.43 o 
   4  16   3        1.31       25.33     42.06 o 
   5  16   3       13.06       24.75     16.84 o 
   6  16   3       35.33       29.59     19.35 o 
   7  16   3       38.43       34.50     20.46 o 
   8  16   3        0.01       23.72     22.88 o 
   1  17   3       24.35       26.56     12.83 o 
   2  17   3      218.90      191.58     28.01 o 
   3  17   3      957.57     1042.16     79.62 o 
   4  17   3       43.37       41.58     18.19 o 
   5  17   3      221.86      302.93     44.82 o 
   6  17   3      234.10      267.60     43.65 o 
   7  17   3      241.74      341.84     49.66 o 
   0  18   3     3890.61     3961.70    217.29 o 
   1  18   3       66.23       72.42     17.80 o 
   2  18   3       21.60       31.47     22.55 o 
   3  18   3      210.49      206.77     44.79 o 
   4  18   3       88.08       81.96     25.20 o 
   5  18   3        0.03       22.44     34.21 o 
   6  18   3       10.80       44.40     16.46 o 
   7  18   3      206.09      201.56     47.10 o 
   1  19   3      400.49      376.33     41.97 o 
   2  19   3      306.38      266.14     46.20 o 
   3  19   3      271.29      265.23     42.47 o 
   4  19   3       50.68       51.25     48.07 o 
   5  19   3        0.17       12.94     21.78 o 
   6  19   3        9.53       -5.95     21.84 o 
   7  19   3      332.20      382.44     55.61 o 
   0  20   3     2022.25     2038.23    166.62 o 
   1  20   3       65.39      115.17     36.83 o 
   2  20   3       72.87       76.92     26.42 o 
   3  20   3      302.87      334.07     49.61 o 
   4  20   3        6.11       34.73     21.48 o 
   5  20   3        0.04      -17.49     17.49 o 
   6  20   3        9.77        2.84     27.02 o 
   1  21   3        0.62       12.12     12.52 o 
   2  21   3       81.53       39.47     17.19 o 
   3  21   3        1.33       10.71     26.20 o 
   4  21   3       57.96      119.66     32.84 o 
   5  21   3       65.17       63.90     35.96 o 
   0  22   3      201.74      137.21     49.06 o 
   1  22   3        6.73       32.92     20.88 o 
   2  22   3      115.01      227.64     48.35 o 
   3  22   3        0.20        6.71     16.22 o 
   4  22   3      227.53      297.94     50.10 o 
   5  22   3       31.97       24.82     15.27 o 
   1  23   3      712.09      804.32    114.72 o 
   2  23   3       27.85       60.42     24.29 o 
   3  23   3       43.90       69.75     46.39 o 
   4  23   3       44.16       58.86     24.98 o 
   0  24   3       53.66      127.16     56.10 o 
   1  24   3        2.58       60.80     36.26 o 
   2  24   3       89.99       38.03     27.68 o 
   3  24   3       60.49      104.69     34.41 o 
   1  25   3      905.37      936.56    131.78 o 
   2   0   4    17193.68    16469.33    252.28 o 
   3   0   4     5461.32     5686.47     79.16 o 
   4   0   4     3803.90     3974.26    136.81 o 
   5   0   4     5363.80     5366.61    140.17 o 
   6   0   4     3990.47     4200.17    105.42 o 
   7   0   4     1500.83     1478.78     68.34 o 
   8   0   4      361.78      425.07     39.46 o 
   9   0   4     1489.19     1644.22    138.18 o 
  10   0   4      562.40      654.10     91.02 o 
   1   1   4    11072.68    10914.03    175.64 o 
   2   1   4     5524.02     5788.67    151.39 o 
   3   1   4     1370.27     1356.47     25.08 o 
   4   1   4      155.89      166.50     21.27 o 
   5   1   4     3464.04     3884.10     65.42 o 
   6   1   4       84.59       92.62     17.21 o 
   7   1   4      520.08      580.38     30.70 o 
   8   1   4        6.78       -0.22      7.36 o 
   9   1   4        1.44        1.50     15.59 o 
  10   1   4       25.02      -11.87     38.47 o 
   0   2   4    36691.54    35147.11    267.00 o 
   1   2   4       59.76       78.23      7.34 o 
   2   2   4    34410.83    32825.57    272.37 o 
   3   2   4      140.27      217.35     12.89 o 
   4   2   4     1457.32     1729.63     67.92 o 
   5   2   4      167.44      165.58     15.90 o 
   6   2   4      743.15      707.85     31.61 o 
   7   2   4       47.65       47.96     10.25 o 
   8   2   4      383.58      385.41     26.70 o 
   9   2   4        0.71       17.29     21.04 o 
  10   2   4       17.19       23.47     19.86 o 
   1   3   4    15324.21    15564.33     80.25 o 
   2   3   4    16671.23    15599.00     92.57 o 
   3   3   4      702.56      719.88     20.90 o 
   4   3   4       23.83       41.67      7.99 o 
   5   3   4      417.03      430.24     26.55 o 
   6   3   4     2770.41     2841.88     64.96 o 
   7   3   4       31.83       38.45     14.22 o 
   8   3   4      115.06      116.95     14.98 o 
   9   3   4      146.84      154.78     31.78 o 
  10   3   4        2.10       -0.32     13.44 o 
   0   4   4    15179.57    13866.32    203.44 o 
   1   4   4     3735.47     3965.64     46.28 o 
   2   4   4     1440.49     1607.30     29.61 o 
   3   4   4    12290.58    12302.66     93.63 o 
   4   4   4    16519.31    17145.34    140.68 o 
   5   4   4     1101.45     1061.69     42.73 o 
   6   4   4     1349.47     1350.48     64.62 o 
   7   4   4       78.32       85.07     13.33 o 
   8   4   4      562.26      526.18     32.31 o 
   9   4   4       22.61       72.83     22.59 o 
  10   4   4      449.29      506.66     80.21 o 
   1   5   4      994.21      954.62     32.34 o 
   2   5   4      215.30      111.28      8.95 o 
   3   5   4      223.12      219.55     13.80 o 
   4   5   4      905.00      894.04     31.22 o 
   5   5   4       41.55       35.98      8.37 o 
   6   5   4      455.44      497.01     31.80 o 
   7   5   4       86.50      106.70     13.32 o 
   8   5   4      398.83      424.81     30.15 o 
   9   5   4       20.57       16.97     17.33 o 
  10   5   4      399.41      435.29     74.42 o 
   0   6   4      927.09      696.95     52.66 o 
   1   6   4     6260.58     5992.76     68.55 o 
   2   6   4     3797.20     3746.05     54.64 o 
   3   6   4     3107.97     3248.15     55.86 o 
   4   6   4      394.95      271.56     18.61 o 
   5   6   4        3.69       17.37      7.78 o 
   6   6   4     1345.83     1564.37     46.31 o 
   7   6   4      388.88      289.58     58.31 o 
   8   6   4      321.71      371.05     28.88 o 
   9   6   4      227.99      261.46     40.76 o 
  10   6   4       33.14       81.78     36.84 o 
   1   7   4     4536.62     4798.94     65.77 o 
   2   7   4       45.55       40.38      6.74 o 
   3   7   4     1350.48     1523.09     44.18 o 
   4   7   4       64.01       85.33     12.64 o 
   5   7   4        8.32       19.97      8.81 o 
   6   7   4       97.89       42.34     21.50 o 
   7   7   4       48.05       60.81     13.56 o 
   8   7   4      662.91      707.38     45.50 o 
   9   7   4        7.47       -8.72     25.91 o 
  10   7   4      156.44      154.43     42.91 o 
   0   8   4     7291.67     8045.54    203.99 o 
   1   8   4      406.72      451.42     21.84 o 
   2   8   4     1894.20     1769.27     40.04 o 
   3   8   4      795.10     1016.27     38.25 o 
   4   8   4     1217.82     1257.48     44.41 o 
   5   8   4       31.63       16.13     10.62 o 
   6   8   4      670.28      672.03     40.17 o 
   7   8   4        0.44       -0.95      7.56 o 
   8   8   4      495.52      604.62     54.59 o 
   9   8   4       25.81       14.47     12.27 o 
  10   8   4      107.34      108.81     36.08 o 
   1   9   4     9111.63     9979.92    107.53 o 
   2   9   4       16.55       25.33      6.19 o 
   3   9   4      285.36      347.25     23.97 o 
   4   9   4      200.38      104.93     63.10 o 
   5   9   4       81.61       94.83     15.38 o 
   6   9   4      393.94      406.12     32.51 o 
   7   9   4       30.46       30.29     13.90 o 
   8   9   4       99.86      162.29     28.56 o 
   9   9   4        4.85       50.68     29.10 o 
  10   9   4       15.36       40.22     31.25 o 
   0  10   4    10286.05    10980.88    240.16 o 
   1  10   4      875.61      866.03     37.44 o 
   2  10   4       87.06       49.91      8.16 o 
   3  10   4     1620.55     1778.83     51.28 o 
   4  10   4      970.80     1052.11     44.45 o 
   5  10   4      114.71       91.70     15.97 o 
   6  10   4       10.78       11.21      7.80 o 
   7  10   4        4.72       15.38     17.36 o 
   8  10   4       85.03       93.05     23.53 o 
   9  10   4      361.47      469.33     77.45 o 
   1  11   4     3809.57     4094.52     84.95 o 
   2  11   4      502.28      513.74     31.22 o 
   3  11   4      206.01      221.38     20.69 o 
   4  11   4      784.70      769.65     39.55 o 
   5  11   4       49.24       54.28     11.90 o 
   6  11   4      243.29      226.79     26.03 o 
   7  11   4       11.86       11.92     11.63 o 
   8  11   4        4.75       16.81     28.14 o 
   9  11   4      228.06      339.53     78.49 o 
   0  12   4       33.87       46.15     12.77 o 
   1  12   4      409.28      436.80     26.47 o 
   2  12   4     3038.87     2985.30     68.96 o 
   3  12   4      634.85      629.95     36.47 o 
   4  12   4       19.60       70.26     15.90 o 
   5  12   4        0.39        0.47     10.54 o 
   6  12   4       63.65       65.62     19.29 o 
   7  12   4        2.17       25.52     14.68 o 
   8  12   4       80.69       98.75     24.93 o 
   9  12   4       11.03       56.90     34.55 o 
   1  13   4     1173.90     1293.83    129.46 o 
   2  13   4      193.89      224.95     26.38 o 
   3  13   4      300.29      240.07     33.80 o 
   4  13   4      289.79      247.13     35.34 o 
   5  13   4       47.24       11.77     18.87 o 
   6  13   4     1431.07     1378.13     86.98 o 
   7  13   4      170.61      167.06     31.88 o 
   8  13   4        5.90       -1.49     13.66 o 
   9  13   4       54.47       47.06     27.73 o 
   0  14   4      417.18      535.88     70.50 o 
   1  14   4     1043.17     1048.73     56.84 o 
   2  14   4     2322.39     2144.18     80.93 o 
   3  14   4      753.48      861.67     66.19 o 
   4  14   4     6573.59     6246.35    179.37 o 
   5  14   4       38.20       31.73     27.25 o 
   6  14   4       11.02       43.43     18.43 o 
   7  14   4       22.26       16.00     13.43 o 
   8  14   4       35.16      -14.85     14.85 o 
   1  15   4     1215.27     1121.83     61.87 o 
   2  15   4       58.10       64.51     16.31 o 
   3  15   4      952.47      939.26     70.61 o 
   4  15   4      610.36      639.73     60.55 o 
   5  15   4     1226.53     1203.82     83.49 o 
   6  15   4      159.13      244.47     40.26 o 
   7  15   4     1090.43     1265.56     90.78 o 
   8  15   4        3.30       34.93     23.21 o 
   0  16   4     1035.45      988.42    103.22 o 
   1  16   4      718.25      737.18     51.30 o 
   2  16   4     2171.44     2084.15     86.44 o 
   3  16   4     2998.09     2882.63    142.46 o 
   4  16   4     5577.48     5543.67    179.64 o 
   5  16   4      408.89      366.92     47.59 o 
   6  16   4      311.80      286.05     44.51 o 
   7  16   4      152.82       98.46     26.76 o 
   8  16   4      648.12      622.99     66.52 o 
   1  17   4     1250.86     1251.48     68.46 o 
   2  17   4        1.03        7.76     12.93 o 
   3  17   4       43.77      153.31    126.06 o 
   4  17   4      346.28      326.34     45.70 o 
   5  17   4      233.05      251.20     40.32 o 
   6  17   4     1219.09     1405.60     98.44 o 
   7  17   4      105.13       79.39     26.48 o 
   0  18   4      516.32      477.17     76.06 o 
   1  18   4       44.45       26.07     19.94 o 
   2  18   4       56.77       61.37     16.80 o 
   3  18   4        2.35       36.21     23.72 o 
   4  18   4      307.73      341.81     47.76 o 
   5  18   4        5.24       -5.25     12.53 o 
   6  18   4      278.85      249.69     43.06 o 
   7  18   4       11.82        6.21     15.44 o 
   1  19   4      610.21      624.69     51.66 o 
   2  19   4       66.35       85.62     70.11 o 
   3  19   4        4.55       -6.71     12.85 o 
   4  19   4       27.13       44.98     25.75 o 
   5  19   4      149.43      202.80     41.57 o 
   6  19   4        2.03       10.52     15.88 o 
   7  19   4       20.69       25.71     26.92 o 
   0  20   4       30.82       66.24     34.75 o 
   1  20   4        1.34       17.47     18.54 o 
   2  20   4       94.34       85.93     25.73 o 
   3  20   4       73.48       58.15     21.00 o 
   4  20   4      266.07      283.46     46.92 o 
   5  20   4       37.90       32.18     33.02 o 
   6  20   4        6.25        7.06     27.93 o 
   1  21   4      184.58      229.26     41.68 o 
   2  21   4      325.21      374.26     54.72 o 
   3  21   4       47.77       41.28     25.15 o 
   4  21   4        0.77      -18.63     18.63 o 
   5  21   4       67.20       80.31     27.55 o 
   0  22   4     1031.38      971.28    122.92 o 
   1  22   4        2.17       30.33     49.12 o 
   2  22   4       58.52       39.60     54.97 o 
   3  22   4       35.35       41.79     19.15 o 
   4  22   4      151.27      188.34     40.25 o 
   5  22   4        6.53      -11.07     17.61 o 
   1  23   4       41.57       68.80     23.78 o 
   2  23   4      938.15     1171.99    140.02 o 
   3  23   4      630.94      797.38    100.94 o 
   4  23   4      102.79       18.52     84.63 o 
   0  24   4       68.80       97.25     43.28 o 
   1  24   4       23.48      -18.04     33.54 o 
   2  24   4      284.12      351.29     77.61 o 
   3  24   4       29.62       31.77     35.43 o 
   1   1   5    17719.39    16734.68    113.46 o 
   2   1   5     1691.31     2098.64     96.62 o 
   3   1   5     1448.35     1138.84     24.91 o 
   4   1   5      805.88      874.15     30.32 o 
   5   1   5       20.11       20.33      6.09 o 
   6   1   5       12.36       11.72      6.63 o 
   7   1   5     1624.77     1710.74     49.54 o 
   8   1   5       78.43       77.94     15.82 o 
   9   1   5       42.54       25.19     15.89 o 
  10   1   5        0.27       12.57     21.88 o 
   0   2   5      713.88      757.80     42.37 o 
   1   2   5        0.76       13.87      4.80 o 
   2   2   5      287.26      269.70     10.09 o 
   3   2   5      300.40      266.45     10.56 o 
   4   2   5      180.93      208.61     12.90 o 
   5   2   5      532.17      537.90     25.61 o 
   6   2   5      216.07      243.99     17.85 o 
   7   2   5      110.11      111.78     13.49 o 
   8   2   5       56.98       58.10     10.65 o 
   9   2   5      442.54      601.42     61.23 o 
  10   2   5       74.21       66.18     19.30 o 
   1   3   5    11105.20    10751.70     78.85 o 
   2   3   5     1528.14     1576.42     25.26 o 
   3   3   5      661.83      692.59     19.60 o 
   4   3   5      465.36      523.28     18.92 o 
   5   3   5      908.91      827.82     36.83 o 
   6   3   5       30.30       34.35      7.95 o 
   7   3   5       78.38       85.28     18.05 o 
   8   3   5      120.12      102.52     13.83 o 
   9   3   5        1.76      -13.28     15.59 o 
  10   3   5       30.38       33.22     18.09 o 
   0   4   5    37613.73    36401.91    336.90 o 
   1   4   5     4023.42     3927.04     53.25 o 
   2   4   5     2257.46     1993.74     36.88 o 
   3   4   5        5.08       11.19      4.60 o 
   4   4   5     3194.07     3371.04     54.70 o 
   5   4   5      136.30      121.37     11.65 o 
   6   4   5      116.67       85.99     11.62 o 
   7   4   5       31.00       18.79      5.61 o 
   8   4   5      216.69      190.59     23.95 o 
   9   4   5       55.26       59.28     24.56 o 
  10   4   5       39.51       25.38     23.70 o 
   1   5   5       15.94        6.26      4.30 o 
   2   5   5      482.57      369.15     15.86 o 
   3   5   5     2801.14     2774.79     47.76 o 
   4   5   5     2509.76     2429.45     50.30 o 
   5   5   5       41.79       45.43      9.64 o 
   6   5   5      478.70      563.52     27.73 o 
   7   5   5      982.23      945.30     36.97 o 
   8   5   5      525.71      534.16     32.66 o 
   9   5   5       39.27       35.64     21.09 o 
  10   5   5        9.62       19.97     32.63 o 
   0   6   5     3900.04     4094.46     94.39 o 
   1   6   5     3080.79     3195.56     50.73 o 
   2   6   5     2272.69     2472.76     44.22 o 
   3   6   5      281.51      370.07     18.81 o 
   4   6   5     2788.08     2636.44     56.39 o 
   5   6   5      148.97      130.54     13.90 o 
   6   6   5     1028.01     1037.96     39.65 o 
   7   6   5       16.42       32.75     11.43 o 
   8   6   5      606.40      590.37     35.31 o 
   9   6   5      138.23      112.39     52.80 o 
  10   6   5       74.82      243.25    139.44 o 
   1   7   5     2854.54     3308.87     55.33 o 
   2   7   5     3199.07     3033.76     54.93 o 
   3   7   5     7437.17     7641.93     98.53 o 
   4   7   5      966.11      837.35     33.82 o 
   5   7   5       12.61       10.84      5.92 o 
   6   7   5      171.76      112.24     69.00 o 
   7   7   5        1.90       10.80      6.74 o 
   8   7   5      115.83      108.08     18.87 o 
   9   7   5        0.36       -8.26     18.65 o 
  10   7   5      346.78      325.75     67.20 o 
   0   8   5     1476.79     1271.14     59.59 o 
   1   8   5     2929.30     2931.01     55.63 o 
   2   8   5       29.78       20.49      6.25 o 
   3   8   5     3332.06     3377.74     69.34 o 
   4   8   5       11.61        7.02      5.77 o 
   5   8   5        6.95        9.77      7.92 o 
   6   8   5     1783.74     1822.39     57.05 o 
   7   8   5       66.53       76.31     14.73 o 
   8   8   5      701.65      710.11     57.29 o 
   9   8   5      323.38      316.52     47.62 o 
  10   8   5        9.77       10.06     23.22 o 
   1   9   5     2105.72     2240.54     51.61 o 
   2   9   5       91.84       81.78     10.40 o 
   3   9   5      363.93      385.42     28.74 o 
   4   9   5        0.51        1.21      4.36 o 
   5   9   5      703.39      685.31     48.78 o 
   6   9   5        3.77       -3.97      8.47 o 
   7   9   5     1184.24     1108.76    111.76 o 
   8   9   5      496.11      516.72     50.41 o 
   9   9   5       35.55       24.61     22.01 o 
  10   9   5      174.04      248.54     60.51 o 
   0  10   5       54.75       44.34     14.70 o 
   1  10   5        0.00        3.65      5.07 o 
   2  10   5      166.21      193.71     25.73 o 
   3  10   5       15.32        0.99      6.65 o 
   4  10   5      258.84      266.27     25.79 o 
   5  10   5       96.78       89.46     16.20 o 
   6  10   5        2.65        0.97      7.83 o 
   7  10   5      145.45      140.66     27.48 o 
   8  10   5      155.91      145.97     27.96 o 
   9  10   5      112.08      102.39     41.36 o 
   1  11   5      194.83      244.22     21.49 o 
   2  11   5       23.59       60.92      9.22 o 
   3  11   5      176.11      155.85     20.53 o 
   4  11   5      212.12      234.92     25.32 o 
   5  11   5       50.66       56.01     11.87 o 
   6  11   5       13.03        4.09      7.70 o 
   7  11   5       58.83       52.62     41.09 o 
   8  11   5        1.82        4.09     10.00 o 
   9  11   5        0.03      -19.78     22.86 o 
   0  12   5     2588.88     3066.51    111.97 o 
   1  12   5      143.19      167.98     17.39 o 
   2  12   5     2492.84     2559.72     63.82 o 
   3  12   5     1326.27     1378.18     53.89 o 
   4  12   5      639.68      641.46     43.01 o 
   5  12   5       30.63       23.02     10.07 o 
   6  12   5     2166.63     2167.02    105.96 o 
   7  12   5      237.37      150.80     33.13 o 
   8  12   5      429.03      359.17     46.70 o 
   9  12   5       14.39      -13.50     17.12 o 
   1  13   5     1500.12     1394.72     73.31 o 
   2  13   5      169.42      173.96     22.75 o 
   3  13   5       23.26       43.44     18.19 o 
   4  13   5       19.47       34.03     21.14 o 
   5  13   5      655.43      664.16     58.39 o 
   6  13   5       88.26       51.27     22.92 o 
   7  13   5      297.45      262.29     39.82 o 
   8  13   5      320.98      316.98     57.15 o 
   9  13   5      104.63       81.30     39.59 o 
   0  14   5        0.05      -14.29     17.21 o 
   1  14   5      214.06      220.79     27.30 o 
   2  14   5       42.11       27.27     18.37 o 
   3  14   5       91.60       84.22     20.76 o 
   4  14   5       64.78       70.42     20.90 o 
   5  14   5        7.02        8.39     20.62 o 
   6  14   5      513.41      487.87     53.12 o 
   7  14   5       13.53       21.84     23.17 o 
   8  14   5       69.27      102.03     26.43 o 
   1  15   5      406.40      396.33     37.02 o 
   2  15   5     1768.79     1747.70     76.51 o 
   3  15   5     3586.64     3468.61    135.17 o 
   4  15   5      948.68     1034.50     76.17 o 
   5  15   5       55.67       72.44     24.35 o 
   6  15   5        3.81       29.69     18.69 o 
   7  15   5       66.32       50.14     31.46 o 
   8  15   5      185.02      168.12     37.55 o 
   0  16   5     8970.16     9134.25    309.87 o 
   1  16   5      328.19      368.71     36.78 o 
   2  16   5     1444.17     1541.44     74.44 o 
   3  16   5       18.57       69.53     24.67 o 
   4  16   5      196.35      215.56     37.97 o 
   5  16   5      200.49      249.98     40.91 o 
   6  16   5      179.92      165.36     34.08 o 
   7  16   5       94.39       70.88     26.66 o 
   8  16   5      469.41      503.33     94.40 o 
   1  17   5      463.41      363.84     37.63 o 
   2  17   5       19.59       18.30     12.75 o 
   3  17   5     4368.45     4331.87    194.07 o 
   4  17   5       14.10       47.55     24.15 o 
   5  17   5      440.33      352.88     63.77 o 
   6  17   5      117.09      169.81     37.07 o 
   7  17   5      135.85      194.71     36.89 o 
   0  18   5        0.01        3.47     19.18 o 
   1  18   5      277.61      306.49     47.04 o 
   2  18   5       88.42       77.83     36.67 o 
   3  18   5      359.16      359.65     48.87 o 
   4  18   5      863.41      869.41     79.18 o 
   5  18   5      456.09      457.79     56.76 o 
   6  18   5      176.36      226.88     93.29 o 
   7  18   5      311.84      228.47     41.06 o 
   1  19   5      410.48      446.79     53.53 o 
   2  19   5       11.16      -15.84     15.84 o 
   3  19   5        0.10       -6.86     13.37 o 
   4  19   5       15.70       -9.73     16.48 o 
   5  19   5       46.52       55.78     24.25 o 
   6  19   5        0.39       -4.74     13.89 o 
   0  20   5     4472.53     4403.69    244.53 o 
   1  20   5       60.25       19.11     12.13 o 
   2  20   5       92.07      106.73     22.59 o 
   3  20   5      105.89      106.36     27.60 o 
   4  20   5      100.70       74.74     25.04 o 
   5  20   5       80.91       42.62     24.55 o 
   6  20   5        5.44      -22.52     22.52 o 
   1  21   5      115.81      101.75     27.40 o 
   2  21   5      206.85      288.24     47.81 o 
   3  21   5       27.91       49.52     23.17 o 
   4  21   5      132.04      136.34     33.07 o 
   5  21   5        1.82       45.24     22.23 o 
   0  22   5       31.08       39.75     31.08 o 
   1  22   5       27.86       31.31     39.48 o 
   2  22   5      349.98      318.34     73.02 o 
   3  22   5        5.42       10.88     35.60 o 
   4  22   5        0.10        7.77     23.41 o 
   5  22   5        5.16        4.96     86.39 o 
   1  23   5      200.92      252.84     47.14 o 
   2  23   5      220.34      214.73     65.14 o 
   3  23   5       78.91       75.45     46.41 o 
   4  23   5      304.59      375.52     58.41 o 
   0  24   5       14.15       56.71     27.79 o 
   1  24   5        0.49        8.87     17.04 o 
   2  24   5      197.54      145.12     47.77 o 
   3  24   5        9.81        6.63     25.90 o 
   2   0   6     5427.83     5688.59    166.09 o 
   3   0   6     1554.84     1344.84     89.10 o 
   4   0   6     6303.79     6073.27    207.28 o 
   5   0   6     2751.89     2502.72     61.44 o 
   6   0   6       57.18       84.43     14.57 o 
   7   0   6       14.11       29.40     14.09 o 
   8   0   6        3.06        7.26      7.66 o 
   9   0   6     1126.96     1094.15    119.66 o 
  10   0   6       39.65       29.71     22.18 o 
   1   1   6     9228.99     8825.24     96.91 o 
   2   1   6     1032.96     1107.07     74.04 o 
   3   1   6     5104.18     4893.38    170.53 o 
   4   1   6       55.62       69.97     12.56 o 
   5   1   6       76.44       65.26      7.97 o 
   6   1   6       29.63       48.05      9.61 o 
   7   1   6     2311.04     2365.11     54.02 o 
   8   1   6        3.23        8.41      5.71 o 
   9   1   6       86.44       25.87     18.14 o 
  10   1   6      114.12       48.04     25.31 o 
   0   2   6      160.40      145.92     15.45 o 
   1   2   6      329.19      533.97     20.08 o 
   2   2   6     3041.62     2796.89     31.09 o 
   3   2   6     3548.53     3404.61     47.72 o 
   4   2   6        1.45        7.39      4.11 o 
   5   2   6       38.23       63.40     10.59 o 
   6   2   6       35.91       20.22      6.48 o 
   7   2   6      906.42      882.61     33.95 o 
   8   2   6      480.19      537.56     27.80 o 
   9   2   6     1016.40     1050.32     82.34 o 
  10   2   6      212.41      229.03     40.90 o 
   1   3   6       18.54       11.28      4.36 o 
   2   3   6      784.63      773.79     20.16 o 
   3   3   6     2400.34     2211.42     44.05 o 
   4   3   6      429.08      401.80     39.99 o 
   5   3   6       21.88       30.31      4.81 o 
   6   3   6      111.93      140.44     11.26 o 
   7   3   6      203.45      236.38     15.04 o 
   8   3   6       79.37       71.81     14.06 o 
   9   3   6      124.45      161.31     33.67 o 
  10   3   6        5.15       -8.51     26.06 o 
   0   4   6     1528.26     1528.18     60.77 o 
   1   4   6      893.21      791.04     25.07 o 
   2   4   6     8112.21     7723.53     65.22 o 
   3   4   6      406.47      376.06     15.97 o 
   4   4   6        1.44        9.83      3.72 o 
   5   4   6      247.79      270.87     16.03 o 
   6   4   6      192.50      235.79     15.97 o 
   7   4   6       52.81       73.72     10.34 o 
   8   4   6       75.19       92.13     13.00 o 
   9   4   6      386.00      313.96     46.83 o 
  10   4   6       88.52      114.31     28.45 o 
   1   5   6     1425.70     1389.41     35.64 o 
   2   5   6       65.63       73.35      7.58 o 
   3   5   6      146.93      160.84     11.82 o 
   4   5   6      249.51      275.40     16.60 o 
   5   5   6     2269.74     2064.26     47.89 o 
   6   5   6      145.77      167.66     14.64 o 
   7   5   6      755.61      712.63     43.73 o 
   8   5   6        0.36        9.79      7.11 o 
   9   5   6      261.93      337.11     49.10 o 
  10   5   6        8.49       -1.94     18.40 o 
   0   6   6      286.70      299.14     26.73 o 
   1   6   6     3639.88     3533.63     61.27 o 
   2   6   6     4296.95     4251.21     58.49 o 
   3   6   6        0.68       -2.97      3.94 o 
   4   6   6      199.19      239.94     16.94 o 
   5   6   6     1977.21     1941.86     70.15 o 
   6   6   6        7.18       26.92      7.62 o 
   7   6   6      631.71      713.24     36.73 o 
   8   6   6       28.78       16.36      7.86 o 
   9   6   6      340.79      316.92     46.69 o 
  10   6   6       27.81        7.42     29.99 o 
   1   7   6      970.23      989.54     34.57 o 
   2   7   6      103.53      102.08     10.20 o 
   3   7   6       26.83       12.85      5.13 o 
   4   7   6        9.06       15.00      6.02 o 
   5   7   6       93.74       97.47     12.37 o 
   6   7   6      529.67      570.98     30.21 o 
   7   7   6      654.32      734.14     40.00 o 
   8   7   6       62.69       57.18     12.32 o 
   9   7   6       87.56      168.37     39.91 o 
  10   7   6        0.24       14.60     37.98 o 
   0   8   6     3586.17     4205.48    109.54 o 
   1   8   6     1248.95     1336.38     42.43 o 
   2   8   6     3188.51     3341.64     59.55 o 
   3   8   6       29.01       19.71      6.24 o 
   4   8   6       89.69       97.33     11.30 o 
   5   8   6       82.75       46.26     19.02 o 
   6   8   6      267.53      184.13     40.91 o 
   7   8   6       51.92       51.58     13.95 o 
   8   8   6       21.10       22.46     13.39 o 
   9   8   6       63.51       77.63     27.55 o 
  10   8   6        0.01      -25.83     29.05 o 
   1   9   6       18.08       10.08      5.40 o 
   2   9   6     1102.74     1237.98     38.44 o 
   3   9   6      645.55      732.94     39.29 o 
   4   9   6       47.74       33.81     12.22 o 
   5   9   6      376.68      389.22     26.53 o 
   6   9   6       37.89       33.59      9.99 o 
   7   9   6      421.90      418.75     67.74 o 
   8   9   6       35.54       54.15     17.71 o 
   9   9   6      292.12      328.75     67.98 o 
   0  10   6        1.53        5.96      9.81 o 
   1  10   6       27.12       28.73      8.98 o 
   2  10   6      161.69      175.79     15.29 o 
   3  10   6        3.16       -1.79      6.30 o 
   4  10   6     1702.61     1644.33     63.34 o 
   5  10   6     1362.95     1273.23     56.88 o 
   6  10   6      259.12      194.16     23.41 o 
   7  10   6      630.65      527.42     50.46 o 
   8  10   6       81.49       74.57     20.46 o 
   9  10   6      303.29      262.29     62.29 o 
   1  11   6       72.33       27.87     13.30 o 
   2  11   6     3396.95     3420.04     78.77 o 
   3  11   6     3498.25     3427.43     82.75 o 
   4  11   6     1162.61     1083.80     53.41 o 
   5  11   6       67.21       65.53     12.95 o 
   6  11   6      191.30      235.41     26.30 o 
   7  11   6      222.89      248.25     36.67 o 
   8  11   6       40.91       56.23     33.45 o 
   9  11   6      218.12      108.02     43.47 o 
   0  12   6      184.88      389.80     42.09 o 
   1  12   6      489.66      493.74     28.41 o 
   2  12   6        2.00        2.60      7.14 o 
   3  12   6      797.12      863.00     37.79 o 
   4  12   6       13.47       17.72     13.84 o 
   5  12   6      805.43      784.25     48.87 o 
   6  12   6      154.27      215.37     34.08 o 
   7  12   6        9.33       31.20     18.05 o 
   8  12   6       10.34       31.74     16.18 o 
   9  12   6        2.05        9.65     24.66 o 
   1  13   6     2946.75     2891.96     91.03 o 
   2  13   6      255.16      268.19     28.96 o 
   3  13   6      248.79      228.63     32.87 o 
   4  13   6      358.23      349.54     41.42 o 
   5  13   6      571.14      476.38     57.51 o 
   6  13   6       30.52       27.94     37.25 o 
   7  13   6      120.13       71.51     30.61 o 
   8  13   6       98.72      132.96     29.65 o 
   9  13   6       12.26       65.08     36.88 o 
   0  14   6     9765.76    10022.96    304.34 o 
   1  14   6        1.43        0.41     10.81 o 
   2  14   6     4079.14     3762.07    108.36 o 
   3  14   6      101.41      107.83     23.64 o 
   4  14   6     3979.33     3850.69    150.73 o 
   5  14   6      492.02      541.71     55.28 o 
   6  14   6     1768.10     1657.54     98.03 o 
   7  14   6      613.17      671.14     63.97 o 
   8  14   6      405.37      336.25     46.89 o 
   1  15   6     7010.33     6547.83    181.66 o 
   2  15   6      340.00      315.36     34.15 o 
   3  15   6     1369.21     1278.25     83.71 o 
   4  15   6      608.82      528.13     54.47 o 
   5  15   6     1259.41     1157.68     82.38 o 
   6  15   6      309.65      294.16     43.58 o 
   7  15   6      189.66      135.35     48.99 o 
   8  15   6      163.46      226.22     38.64 o 
   0  16   6     1682.83     1724.20    136.08 o 
   1  16   6       36.37       46.01     29.96 o 
   2  16   6     4487.81     4348.60    125.21 o 
   3  16   6       87.34      128.67     30.60 o 
   4  16   6     1949.24     1761.79    101.79 o 
   5  16   6      596.16      582.19     59.94 o 
   6  16   6      512.73      560.40     68.45 o 
   7  16   6      491.34      536.37     60.47 o 
   8  16   6      174.35      181.95     39.10 o 
   1  17   6     5681.45     5289.79    174.19 o 
   2  17   6        0.00       -6.62     11.78 o 
   3  17   6     1631.56     1746.90    103.69 o 
   4  17   6       17.72        4.22     14.16 o 
   5  17   6      383.51      367.50     52.91 o 
   6  17   6      432.31      454.08     90.83 o 
   7  17   6      815.03      866.71     78.75 o 
   0  18   6     1159.48     1158.84    119.60 o 
   1  18   6       93.22       80.49     23.70 o 
   2  18   6      601.66      505.41     46.34 o 
   3  18   6       53.06       46.29     22.80 o 
   4  18   6      214.48      146.41     32.29 o 
   5  18   6        9.22        8.01     15.22 o 
   6  18   6       10.23       35.92     19.57 o 
   7  18   6        5.91       20.09     34.42 o 
   1  19   6     1062.61     1014.13     81.24 o 
   2  19   6       16.06       11.65     13.74 o 
   3  19   6      131.70      117.04     31.71 o 
   4  19   6      354.08      368.59    120.35 o 
   5  19   6       10.81       23.42     15.49 o 
   6  19   6      135.13      116.99     43.85 o 
   0  20   6       76.53       34.83     28.45 o 
   1  20   6       32.23        2.16     16.46 o 
   2  20   6        0.48       -3.67     15.75 o 
   3  20   6        0.91       19.24     19.24 o 
   4  20   6      150.99      174.30     39.63 o 
   5  20   6      598.32      683.87     73.12 o 
   6  20   6        6.96       20.00     15.44 o 
   1  21   6       20.38        8.36     16.15 o 
   2  21   6      125.66       86.31     29.08 o 
   3  21   6      138.70      149.76     36.74 o 
   4  21   6       32.50       55.04     27.25 o 
   5  21   6        2.38       18.93     15.33 o 
   0  22   6       70.67       52.94     26.59 o 
   1  22   6       10.01       19.67     32.51 o 
   2  22   6        0.13       30.92     21.71 o 
   3  22   6       87.10       98.34     46.31 o 
   4  22   6       68.06       81.48     48.14 o 
   5  22   6       19.37       17.35     20.91 o 
   1  23   6      307.02      283.93     48.88 o 
   2  23   6       24.02       56.37     35.17 o 
   3  23   6       30.43      -14.54     24.11 o 
   4  23   6       47.49       64.09     26.88 o 
   0  24   6       55.95       47.12     29.83 o 
   1  24   6       95.63       59.40     31.39 o 
   2  24   6       20.08       13.17     19.52 o 
   1   1   7      356.24      401.95     23.36 o 
   2   1   7     2427.59     1941.33     39.49 o 
   3   1   7       85.72       88.13     27.13 o 
   4   1   7     1295.95     1253.17     69.91 o 
   5   1   7      900.08      949.58     31.38 o 
   6   1   7     1567.37     1574.62     34.48 o 
   7   1   7     1435.12     1354.24     35.35 o 
   8   1   7        2.19       -5.41      5.41 o 
   9   1   7      107.40      101.49     26.38 o 
  10   1   7      144.45      170.54     36.73 o 
   0   2   7    29860.06    29852.71    219.20 o 
   1   2   7      163.75      129.87     11.28 o 
   2   2   7      129.38      157.39      8.09 o 
   3   2   7     1270.89     1229.71     38.64 o 
   4   2   7      242.99      230.38     13.21 o 
   5   2   7      773.59      779.22     22.19 o 
   6   2   7      230.76      205.12     12.47 o 
   7   2   7       45.17       63.13      6.87 o 
   8   2   7      153.90      173.96     19.37 o 
   9   2   7        6.88        5.94     14.42 o 
  10   2   7      281.86      311.37     48.98 o 
   1   3   7     2049.31     1903.72     43.36 o 
   2   3   7     1974.09     1724.95     36.84 o 
   3   3   7     5038.69     5356.66     53.86 o 
   4   3   7        2.27        2.57      4.12 o 
   5   3   7      553.22      670.09     23.99 o 
   6   3   7      194.53      186.73     16.20 o 
   7   3   7     2461.94     2488.90     43.62 o 
   8   3   7       50.20       53.62     11.23 o 
   9   3   7       40.64       28.69     29.92 o 
  10   3   7        0.69      -15.68     16.84 o 
   0   4   7    55612.88    53796.16    656.67 o 
   1   4   7     1236.15     1301.32     33.33 o 
   2   4   7     9297.49     9718.86     84.13 o 
   3   4   7      151.70      198.52     12.27 o 
   4   4   7        0.05       13.62      7.66 o 
   5   4   7      634.79      653.60     23.66 o 
   6   4   7      782.16      724.30     25.50 o 
   7   4   7      477.37      503.43     21.30 o 
   8   4   7      324.27      288.08     60.91 o 
   9   4   7        5.07       61.64     21.71 o 
  10   4   7      134.44      122.51     49.60 o 
   1   5   7      697.85      627.63     24.95 o 
   2   5   7     4085.25     4082.34     60.44 o 
   3   5   7     1814.99     1834.95     40.94 o 
   4   5   7     2696.55     2826.63     51.70 o 
   5   5   7      204.62      184.87     13.36 o 
   6   5   7      414.55      390.73     24.04 o 
   7   5   7     1325.14     1245.52     37.59 o 
   8   5   7      334.24      339.67     30.36 o 
   9   5   7       25.80       22.43     23.96 o 
  10   5   7       78.78      106.57     45.51 o 
   0   6   7      778.12      945.81     39.16 o 
   1   6   7      339.72      288.51     18.20 o 
   2   6   7     2454.43     2463.19     51.48 o 
   3   6   7        7.09       19.16      5.76 o 
   4   6   7     2362.84     2295.29     51.03 o 
   5   6   7      263.63      260.70     24.52 o 
   6   6   7       37.34       28.69      7.04 o 
   7   6   7       70.88       64.59      8.65 o 
   8   6   7      284.97      295.07     29.32 o 
   9   6   7       82.63      118.07     44.29 o 
  10   6   7       63.27       49.23     22.21 o 
   1   7   7     3242.41     3398.39     65.31 o 
   2   7   7      338.56      247.29     15.35 o 
   3   7   7        0.13        3.77      3.62 o 
   4   7   7       60.45       42.23      8.31 o 
   5   7   7      675.94      571.13     28.16 o 
   6   7   7       98.86       83.37     11.92 o 
   7   7   7       48.63       64.08     10.45 o 
   8   7   7      431.74      426.38     50.05 o 
   9   7   7      420.40      451.77     88.70 o 
  10   7   7       12.23        7.90     46.10 o 
   0   8   7     7746.05     8494.71    128.80 o 
   1   8   7       29.37       24.87      6.85 o 
   2   8   7      240.94      290.86     18.21 o 
   3   8   7        1.75       -4.16      6.89 o 
   4   8   7      628.06      743.95     31.02 o 
   5   8   7       15.80       20.42      7.72 o 
   6   8   7     1110.53     1149.98     49.86 o 
   7   8   7      584.00      515.87     37.98 o 
   8   8   7      910.87      772.72     57.76 o 
   9   8   7       51.40       31.22     19.82 o 
  10   8   7      301.40      266.84     45.29 o 
   1   9   7      341.33      342.11     71.40 o 
   2   9   7       14.02       17.49      6.21 o 
   3   9   7      690.59      582.87     29.77 o 
   4   9   7        5.67       14.04      7.10 o 
   5   9   7      594.45      459.72     74.48 o 
   6   9   7        3.24       27.22     10.62 o 
   7   9   7       89.01      112.58     23.09 o 
   8   9   7      162.74      196.19     31.01 o 
   9   9   7      203.55      182.23     54.13 o 
   0  10   7        0.90       11.16      9.32 o 
   1  10   7       33.82        6.24      6.39 o 
   2  10   7      215.11      206.75     18.93 o 
   3  10   7      198.26      180.81     18.23 o 
   4  10   7      298.21      330.20     28.62 o 
   5  10   7       94.10      103.20     20.54 o 
   6  10   7      219.19      186.03     21.86 o 
   7  10   7      240.69      244.36     34.85 o 
   8  10   7      114.76      108.12     23.21 o 
   9  10   7        0.41      -11.98     26.49 o 
   1  11   7      449.44      543.40     37.35 o 
   2  11   7      140.32      175.10     18.18 o 
   3  11   7     2421.47     2225.89     64.16 o 
   4  11   7      273.14      249.31     29.64 o 
   5  11   7      111.23       90.19     22.24 o 
   6  11   7        0.14       -0.46      8.41 o 
   7  11   7     1109.14     1172.05     76.82 o 
   8  11   7        9.11        1.41     16.23 o 
   9  11   7       82.45        8.12     20.66 o 
   0  12   7     4730.98     4860.63    116.97 o 
   1  12   7       15.37       10.68      8.14 o 
   2  12   7      131.52      135.60     15.87 o 
   3  12   7        0.00       11.34      8.16 o 
   4  12   7      367.11      368.00     32.60 o 
   5  12   7       28.29       57.19     13.67 o 
   6  12   7        6.29      -11.34     15.94 o 
   7  12   7       25.36       26.35     31.96 o 
   8  12   7       96.24       75.25     21.73 o 
   9  12   7      114.57      152.38     52.40 o 
   1  13   7      107.81       59.20     21.79 o 
   2  13   7       44.58       14.79     17.07 o 
   3  13   7      386.23      383.07     34.22 o 
   4  13   7      751.49      770.03     61.81 o 
   5  13   7      345.39      345.32     42.70 o 
   6  13   7      188.36      187.00     32.74 o 
   7  13   7        7.86        7.45     42.74 o 
   8  13   7       14.37        7.02     19.77 o 
   9  13   7      183.47      308.88     73.53 o 
   0  14   7     2193.28     2413.38    151.06 o 
   1  14   7      159.73      180.62     29.92 o 
   2  14   7      743.23      712.64     47.42 o 
   3  14   7        1.95       16.86     12.14 o 
   4  14   7      850.09      897.72     69.48 o 
   5  14   7      103.89      135.46     28.74 o 
   6  14   7     1843.23     1853.51    103.24 o 
   7  14   7      456.43      521.90     60.39 o 
   8  14   7       93.53       81.25     43.00 o 
   1  15   7     6280.43     6184.00    176.28 o 
   2  15   7      218.68      263.33     30.22 o 
   3  15   7     8735.82     8855.48    174.59 o 
   4  15   7       16.30       69.85     21.57 o 
   5  15   7      899.47      853.79     70.91 o 
   6  15   7      499.95      642.58     71.33 o 
   7  15   7      621.71      639.70     78.39 o 
   8  15   7        6.49       31.95     25.20 o 
   0  16   7      134.30      165.85     46.09 o 
   1  16   7      278.46      350.15     44.54 o 
   2  16   7      575.47      641.80     49.90 o 
   3  16   7      588.61      579.41     46.87 o 
   4  16   7        8.77       30.62     33.37 o 
   5  16   7        0.13       23.03     18.71 o 
   6  16   7      149.29      173.44     34.46 o 
   7  16   7       29.21       16.56     24.26 o 
   8  16   7       33.46      -18.36     25.68 o 
   1  17   7        6.10       13.37     13.31 o 
   2  17   7      251.80      225.86     36.58 o 
   3  17   7     1645.14     1626.22    100.60 o 
   4  17   7      131.69      123.02     30.17 o 
   5  17   7      152.64      158.14     34.11 o 
   6  17   7      118.51      231.15     55.87 o 
   7  17   7       80.51      125.85     52.40 o 
   0  18   7     4190.36     3614.43    210.26 o 
   1  18   7        7.21      -16.33     16.33 o 
   2  18   7      432.92      343.63     47.31 o 
   3  18   7       49.27       39.99     16.56 o 
   4  18   7      475.93      463.70     56.30 o 
   5  18   7      201.82      167.89     35.18 o 
   6  18   7      873.86      963.23     84.28 o 
   7  18   7       15.84        4.18     25.12 o 
   1  19   7      705.76      653.71     66.72 o 
   2  19   7      458.98      371.41     50.07 o 
   3  19   7      200.05      163.41     35.73 o 
   4  19   7      329.24      338.98     49.54 o 
   5  19   7      652.31      646.19     69.31 o 
   6  19   7        7.81       19.93     57.23 o 
   0  20   7      232.96      243.26     62.99 o 
   1  20   7       15.36       28.16     20.08 o 
   2  20   7      727.71      720.04     72.76 o 
   3  20   7       37.06       -9.74     20.18 o 
   4  20   7       80.40       85.32     34.07 o 
   5  20   7      288.42      306.38     50.95 o 
   6  20   7       41.24       95.46     51.90 o 
   1  21   7       25.04       -3.09     16.20 o 
   2  21   7        0.68      -14.08     14.08 o 
   3  21   7      191.05      233.19     62.76 o 
   4  21   7       20.85       20.73     23.95 o 
   5  21   7       75.36       90.57     50.83 o 
   0  22   7        7.98       25.59     26.73 o 
   1  22   7        2.81      -10.02     16.32 o 
   2  22   7       51.95      113.60     35.70 o 
   3  22   7        4.91       69.18     50.75 o 
   4  22   7       30.04       33.30     39.72 o 
   1  23   7      416.81      471.66     62.68 o 
   2  23   7       98.72      112.30     49.92 o 
   3  23   7      343.43      374.89     81.97 o 
   0  24   7      388.83      456.62     89.02 o 
   1  24   7      118.92       64.30     25.57 o 
   2  24   7      179.31      185.78     63.29 o 
   2   0   8     1411.59     1293.69     34.20 o 
   3   0   8        3.37      -11.84     22.58 o 
   4   0   8      856.13      795.70     81.22 o 
   5   0   8      962.77      918.64     93.03 o 
   6   0   8     4168.86     4263.10    210.48 o 
   7   0   8     2248.60     2417.80    168.55 o 
   8   0   8      522.84      427.28     75.15 o 
   9   0   8      266.16      262.60     61.85 o 
  10   0   8        1.53      -10.83     26.50 o 
   1   1   8     1404.71     1280.49     61.54 o 
   2   1   8     3255.88     3169.14     39.87 o 
   3   1   8     3279.19     3683.05    159.29 o 
   4   1   8        1.61       24.21     17.12 o 
   5   1   8      738.31      870.72     63.70 o 
   6   1   8      696.98      641.10     57.82 o 
   7   1   8      150.12      160.94     12.99 o 
   8   1   8        0.60        3.28     20.61 o 
   9   1   8       79.06       71.45     45.60 o 
  10   1   8       69.51       42.64     31.20 o 
   0   2   8    72324.45    73748.51    367.50 o 
   1   2   8      164.49      308.30     17.67 o 
   2   2   8       21.41       42.85      5.20 o 
   3   2   8     1811.27     1752.75     45.04 o 
   4   2   8       63.31       51.78      9.23 o 
   5   2   8      111.42      104.49     10.74 o 
   6   2   8        8.68        6.56      5.62 o 
   7   2   8      173.89      234.01     18.88 o 
   8   2   8       17.50      -14.78     15.36 o 
   9   2   8       36.22       49.84     21.25 o 
  10   2   8        0.37       21.27     15.26 o 
   1   3   8      111.59      142.05     15.59 o 
   2   3   8     1043.64      853.66     22.93 o 
   3   3   8      171.08      180.55     11.56 o 
   4   3   8      210.51      223.04     14.76 o 
   5   3   8      268.07      284.39     17.31 o 
   6   3   8        2.39        2.22      2.55 o 
   7   3   8      150.87      146.32     16.79 o 
   8   3   8       77.83       69.79     22.30 o 
   9   3   8       14.94        0.88     23.37 o 
  10   3   8       49.27       58.09     24.29 o 
   0   4   8    11736.30    11682.11    156.40 o 
   1   4   8     4285.98     4387.45     73.45 o 
   2   4   8      395.62      355.81     16.64 o 
   3   4   8      846.04      989.65     39.20 o 
   4   4   8     1230.32     1225.00     29.70 o 
   5   4   8      140.01      164.15     15.89 o 
   6   4   8       62.50       40.26      5.49 o 
   7   4   8        6.68        1.67      2.74 o 
   8   4   8       25.96       29.69     16.96 o 
   9   4   8       14.28       -0.69     17.73 o 
  10   4   8        0.25       15.70     21.41 o 
   1   5   8       10.57        7.21      5.16 o 
   2   5   8     2029.64     2283.96     45.92 o 
   3   5   8      269.24      245.65     13.20 o 
   4   5   8      933.05      996.59     38.40 o 
   5   5   8      266.63      256.23     16.08 o 
   6   5   8      556.32      560.39     24.30 o 
   7   5   8       57.63       51.45      7.63 o 
   8   5   8      139.00      150.60     33.34 o 
   9   5   8       34.17       20.20     17.01 o 
  10   5   8       18.45      -20.46     20.46 o 
   0   6   8    27823.65    29441.82    272.36 o 
   1   6   8        6.69        3.96      4.65 o 
   2   6   8     2425.08     2645.25     53.53 o 
   3   6   8      647.76      679.42     26.06 o 
   4   6   8     6005.93     6239.58    144.12 o 
   5   6   8     1406.00     1270.17     38.39 o 
   6   6   8      740.96      746.78     30.46 o 
   7   6   8     1103.24     1194.94     54.70 o 
   8   6   8      444.96      453.30     78.10 o 
   9   6   8       68.40       79.02     24.26 o 
  10   6   8      184.40      196.82     82.77 o 
   1   7   8      490.18      468.43     25.15 o 
   2   7   8      406.22      480.73     24.54 o 
   3   7   8     3840.26     3479.28     57.49 o 
   4   7   8      208.12      272.09     34.77 o 
   5   7   8     1155.29     1163.14     39.99 o 
   6   7   8        7.35        2.26      5.94 o 
   7   7   8      577.46      624.32     44.27 o 
   8   7   8       49.21       54.55     30.10 o 
   9   7   8      278.06      288.14     48.71 o 
  10   7   8      311.39      336.09     53.15 o 
   0   8   8      701.52      511.92     32.38 o 
   1   8   8      159.25      139.53     14.14 o 
   2   8   8     1305.06     1424.90     44.73 o 
   3   8   8     1040.95     1016.64     36.89 o 
   4   8   8      386.89      310.44     21.63 o 
   5   8   8      449.98      462.24     26.61 o 
   6   8   8      466.37      506.06     40.73 o 
   7   8   8      293.30      279.07     34.24 o 
   8   8   8      121.03      108.22     40.59 o 
   9   8   8       34.63       10.34     15.91 o 
  10   8   8       99.60      200.09     42.67 o 
   1   9   8     1629.20     1802.91     62.38 o 
   2   9   8     2925.99     3084.22     80.23 o 
   3   9   8     3435.57     3627.17     74.44 o 
   4   9   8      351.53      360.64     28.32 o 
   5   9   8     3955.40     3846.72     92.67 o 
   6   9   8      735.13      753.01     42.17 o 
   7   9   8      428.99      343.59     38.79 o 
   8   9   8       27.14      -13.20     24.72 o 
   9   9   8       40.88      -11.70     17.80 o 
   0  10   8    10345.33    10570.17    280.78 o 
   1  10   8       62.31       75.30     13.24 o 
   2  10   8      554.05      436.70     31.84 o 
   3  10   8       83.37       53.71     10.55 o 
   4  10   8        9.85       12.86      8.02 o 
   5  10   8        0.00        9.22      9.29 o 
   6  10   8       52.32       33.86     12.04 o 
   7  10   8      148.49      107.96     81.70 o 
   8  10   8       75.62       83.15     40.97 o 
   9  10   8       39.55       -1.13     19.31 o 
   1  11   8     1947.67     2237.65     67.04 o 
   2  11   8      379.11      382.59     31.43 o 
   3  11   8       26.80       30.27      8.20 o 
   4  11   8       68.48       54.12     12.19 o 
   5  11   8       42.70       37.36      9.54 o 
   6  11   8      841.96      807.25     41.92 o 
   7  11   8       25.98       14.46     22.51 o 
   8  11   8       32.16       22.61     19.67 o 
   9  11   8      128.93       76.65     31.41 o 
   0  12   8      579.90      569.73     49.40 o 
   1  12   8      218.58      217.92     21.51 o 
   2  12   8      116.35      110.37     15.45 o 
   3  12   8       26.05       44.75      9.75 o 
   4  12   8     2489.78     2541.08     85.80 o 
   5  12   8       68.77       71.14     15.39 o 
   6  12   8      289.31      350.16     42.98 o 
   7  12   8       40.94        6.46      9.73 o 
   8  12   8      219.72      188.62     53.27 o 
   9  12   8        5.09      -12.82     22.86 o 
   1  13   8       40.41       35.92     13.36 o 
   2  13   8      855.64      829.50     61.94 o 
   3  13   8     2388.53     2332.06     91.97 o 
   4  13   8        0.40       -7.80     12.91 o 
   5  13   8     1067.56      982.25     71.52 o 
   6  13   8       66.65       68.36     29.11 o 
   7  13   8       38.14        9.44     15.63 o 
   8  13   8        5.03       28.36     26.37 o 
   0  14   8        0.34       -8.35     22.57 o 
   1  14   8       31.91       19.80     19.39 o 
   2  14   8       66.13       39.38     16.40 o 
   3  14   8       59.01       54.73     14.63 o 
   4  14   8      861.78      856.28     68.00 o 
   5  14   8      297.43      306.58     41.67 o 
   6  14   8       25.31       17.23     17.43 o 
   7  14   8      301.20      332.93     45.15 o 
   8  14   8      229.93      216.67     60.52 o 
   1  15   8      523.73      478.99     48.71 o 
   2  15   8       17.61       30.39     27.33 o 
   3  15   8     1067.16     1218.27     67.23 o 
   4  15   8      556.83      519.04     67.07 o 
   5  15   8      199.01      116.53     51.50 o 
   6  15   8     1126.40     1068.98    103.71 o 
   7  15   8      103.36       81.89     24.28 o 
   8  15   8      129.90      176.16     57.04 o 
   0  16   8      569.53      613.85     82.99 o 
   1  16   8      864.09      781.89     66.05 o 
   2  16   8     2337.96     1925.01    103.31 o 
   3  16   8      387.28      394.03     38.13 o 
   4  16   8     5306.39     4925.20    193.13 o 
   5  16   8        1.71        2.19     13.21 o 
   6  16   8       14.33       21.49     17.10 o 
   7  16   8        8.06       50.66     22.71 o 
   8  16   8      251.65      308.42     73.89 o 
   1  17   8      691.44      740.37     65.86 o 
   2  17   8      428.32      393.19     48.50 o 
   3  17   8      762.03      805.90     56.93 o 
   4  17   8       32.60       15.35     18.26 o 
   5  17   8        1.78       12.22     14.62 o 
   6  17   8      410.23      405.68     53.47 o 
   7  17   8        4.25       18.74     13.75 o 
   0  18   8        0.02       -3.82     21.85 o 
   1  18   8        8.16      -20.37     20.37 o 
   2  18   8       53.96       44.17     19.53 o 
   3  18   8       14.02      -12.82     22.06 o 
   4  18   8      152.24      140.57     31.90 o 
   5  18   8      466.18      385.21     52.25 o 
   6  18   8       29.43       12.64     43.27 o 
   7  18   8       91.95       45.68     17.49 o 
   1  19   8      476.87      466.62     54.82 o 
   2  19   8      624.48      646.28     71.31 o 
   3  19   8      128.93       90.16     41.14 o 
   4  19   8      160.41      177.56     36.86 o 
   5  19   8       23.20       24.19     29.64 o 
   6  19   8       37.81       88.65     35.70 o 
   0  20   8       46.26      104.18     38.84 o 
   1  20   8       65.84       50.52     23.11 o 
   2  20   8      580.82      561.68     63.50 o 
   3  20   8      124.19      134.50     47.86 o 
   4  20   8       31.95       70.65     39.78 o 
   5  20   8        0.47       -7.24     35.25 o 
   6  20   8      132.65      136.28     39.44 o 
   1  21   8       70.65       39.30     16.90 o 
   2  21   8      114.36      103.97     27.91 o 
   3  21   8      150.00      147.27     54.58 o 
   4  21   8       21.29       94.37     44.87 o 
   5  21   8       51.08       27.27     21.28 o 
   0  22   8      275.89      306.91     69.01 o 
   1  22   8       52.28       52.52     62.38 o 
   2  22   8        4.24        9.83     25.65 o 
   3  22   8      208.16      231.82     65.16 o 
   4  22   8      103.46       98.61     50.17 o 
   1  23   8      205.87      233.02     45.79 o 
   2  23   8       49.06       83.29     33.03 o 
   3  23   8       48.06       53.63     39.32 o 
   0  24   8        2.92       26.63     31.51 o 
   1  24   8       83.66      157.18     36.46 o 
   2  24   8       38.06       -9.50     21.33 o 
   1   1   9    10433.05    10155.28    132.82 o 
   2   1   9      114.72       87.07     10.75 o 
   3   1   9      300.32      292.16     49.43 o 
   4   1   9     1268.21     1184.01     71.29 o 
   5   1   9        4.49       20.37     21.31 o 
   6   1   9      598.10      656.85     61.39 o 
   7   1   9      383.76      354.72     48.22 o 
   8   1   9      113.92       86.18     23.42 o 
   9   1   9       33.98       32.46     17.19 o 
  10   1   9       28.14       25.77     22.78 o 
   0   2   9     3213.92     2995.38     79.37 o 
   1   2   9     2075.09     2066.58     48.73 o 
   2   2   9     3036.64     3055.55     41.15 o 
   3   2   9        1.98        6.29      6.87 o 
   4   2   9     2308.34     2376.01    140.81 o 
   5   2   9       17.66       30.68     17.77 o 
   6   2   9        5.62        3.65     27.90 o 
   7   2   9       11.20       13.37     14.91 o 
   8   2   9        0.82        4.89     19.34 o 
   9   2   9       82.65      105.57     31.14 o 
  10   2   9      121.31      177.54     39.06 o 
   1   3   9     2007.31     1781.72     46.85 o 
   2   3   9      705.65      696.13     27.62 o 
   3   3   9       20.95      227.83     30.53 o 
   4   3   9        0.34       -2.49      6.86 o 
   5   3   9        5.20        1.24      9.43 o 
   6   3   9       90.01       98.67     18.34 o 
   7   3   9      415.02      379.24     22.60 o 
   8   3   9       74.78       76.89     28.88 o 
   9   3   9      158.88      183.14     37.32 o 
  10   3   9       27.72       37.39     21.52 o 
   0   4   9       40.59      110.76     17.43 o 
   1   4   9     3735.25     3819.14     72.67 o 
   2   4   9      218.41      277.63     15.32 o 
   3   4   9     3660.11     4095.56     52.64 o 
   4   4   9        2.86        7.69      6.73 o 
   5   4   9      239.78      215.18     14.09 o 
   6   4   9       35.43       53.06     12.91 o 
   7   4   9      179.83      201.57     19.46 o 
   8   4   9        0.28       -4.98     21.21 o 
   9   4   9      371.59      436.90     72.41 o 
  10   4   9        0.63      -34.47     47.61 o 
   1   5   9      406.02      482.33     23.04 o 
   2   5   9       84.40       62.50      8.20 o 
   3   5   9     7432.17     7562.78     80.93 o 
   4   5   9      566.41      564.71     27.05 o 
   5   5   9       20.69       30.81      6.29 o 
   6   5   9      935.17      964.50     24.65 o 
   7   5   9       70.54       65.99      7.53 o 
   8   5   9      328.93      306.22     68.01 o 
   9   5   9       11.85       -3.42     31.31 o 
  10   5   9        0.11        9.90     26.26 o 
   0   6   9     5298.55     6054.44    127.34 o 
   1   6   9     1809.49     1907.92     48.30 o 
   2   6   9     3741.96     3979.26     71.54 o 
   3   6   9      669.24      705.09     28.89 o 
   4   6   9     1657.69     1899.21     43.49 o 
   5   6   9      353.36      353.82     19.92 o 
   6   6   9      136.89      150.08     15.37 o 
   7   6   9       52.10       51.57     13.44 o 
   8   6   9      118.79      165.04     56.48 o 
   9   6   9       76.61       87.28     31.07 o 
  10   6   9      607.69      799.34     82.48 o 
   1   7   9     2935.16     3504.55     63.25 o 
   2   7   9     5788.58     5310.48     82.31 o 
   3   7   9       81.37      106.67     11.66 o 
   4   7   9      183.92      188.23     18.03 o 
   5   7   9        4.64        6.45      6.30 o 
   6   7   9      767.69      790.07     32.45 o 
   7   7   9      558.34      543.41     46.90 o 
   8   7   9       48.44       39.66     28.68 o 
   9   7   9       45.86       51.66     24.01 o 
  10   7   9       15.04       -4.12     45.20 o 
   0   8   9    18543.54    19633.03    251.42 o 
   1   8   9      375.83      374.20     21.90 o 
   2   8   9     7235.12     7411.06    103.12 o 
   3   8   9        8.02        7.18      5.78 o 
   4   8   9      149.80      198.08     17.51 o 
   5   8   9       23.72       20.41      7.34 o 
   6   8   9       41.80       42.45      9.46 o 
   7   8   9        4.39       12.92     12.93 o 
   8   8   9       12.14        2.07     25.41 o 
   9   8   9       11.50        9.04     16.63 o 
   1   9   9      590.73      624.19     33.20 o 
   2   9   9      305.45      116.95     59.79 o 
   3   9   9      258.43      207.07     58.51 o 
   4   9   9     2590.22     2655.96     76.52 o 
   5   9   9      832.76      857.76     43.84 o 
   6   9   9      982.03     1004.77     41.98 o 
   7   9   9      293.40      263.31     56.57 o 
   8   9   9      155.58      117.43     42.59 o 
   9   9   9        7.36        8.56     21.30 o 
   0  10   9      546.23      524.38     45.02 o 
   1  10   9      166.75      154.77     17.52 o 
   2  10   9      207.56      149.45     19.82 o 
   3  10   9      297.62      275.62     22.15 o 
   4  10   9      281.35      274.11     26.47 o 
   5  10   9      770.54      709.51     41.95 o 
   6  10   9      153.49      169.25     23.35 o 
   7  10   9       87.50       77.18     19.06 o 
   8  10   9        0.89       17.23     18.36 o 
   9  10   9       62.02       91.38     39.87 o 
   1  11   9      403.45      464.15     31.16 o 
   2  11   9      381.03      390.03     32.75 o 
   3  11   9      123.78      114.30     15.45 o 
   4  11   9       52.88       34.83     11.97 o 
   5  11   9      129.11      112.86     23.51 o 
   6  11   9      386.35      463.10     36.43 o 
   7  11   9       18.84        2.18     11.93 o 
   8  11   9        0.13       -4.42     21.08 o 
   9  11   9       93.93       47.49     35.48 o 
   0  12   9       14.08       17.56     16.10 o 
   1  12   9      265.76      257.45     27.51 o 
   2  12   9       17.09       14.41      7.63 o 
   3  12   9     1541.83     1602.80     51.82 o 
   4  12   9      881.08      901.74     51.67 o 
   5  12   9      146.41      119.50     23.04 o 
   6  12   9       22.31       18.22     13.24 o 
   7  12   9       90.40       66.84     21.84 o 
   8  12   9       22.34      -15.80     22.68 o 
   9  12   9       41.55       21.49     18.76 o 
   1  13   9      459.58      413.60     44.44 o 
   2  13   9      352.93      354.56     47.75 o 
   3  13   9        1.31       15.63     14.94 o 
   4  13   9        7.20        5.84      8.99 o 
   5  13   9      138.42      129.55     26.08 o 
   6  13   9      883.24     1017.84     75.03 o 
   7  13   9        1.49       29.33     28.41 o 
   8  13   9      315.01      236.83     64.41 o 
   0  14   9      572.86      506.04     70.51 o 
   1  14   9       30.62        1.44     15.18 o 
   2  14   9      973.29      900.93     66.02 o 
   3  14   9      191.67      155.48     28.89 o 
   4  14   9       23.38       56.39     21.63 o 
   5  14   9      654.75      666.24     62.31 o 
   6  14   9      209.37      222.92     37.51 o 
   7  14   9       56.04       70.37     22.56 o 
   8  14   9      434.11      471.75     87.15 o 
   1  15   9      232.78      202.22     32.82 o 
   2  15   9      351.70      336.61     42.80 o 
   3  15   9     2599.48     2628.74    118.29 o 
   4  15   9        1.15       -0.30     14.21 o 
   5  15   9       10.86       -7.88     14.09 o 
   6  15   9      429.91      395.29     51.46 o 
   7  15   9       22.72       38.55     20.17 o 
   8  15   9      423.79      427.05     87.43 o 
   0  16   9      326.19      345.37     62.46 o 
   1  16   9       51.17       54.09     20.66 o 
   2  16   9      630.36      598.59     57.96 o 
   3  16   9        1.88        6.66     17.89 o 
   4  16   9       67.77       60.03     20.17 o 
   5  16   9      351.36      320.30     46.25 o 
   6  16   9        9.43        0.56     11.95 o 
   7  16   9       15.94       15.45     13.93 o 
   1  17   9       61.42       55.37     34.18 o 
   2  17   9      450.57      384.16     48.29 o 
   3  17   9      400.72      422.57     51.30 o 
   4  17   9      109.22      142.29     32.01 o 
   5  17   9      181.76      204.38     58.91 o 
   6  17   9        0.18       -0.09     29.73 o 
   7  17   9      391.81      389.60     53.76 o 
   0  18   9     1826.08     1471.97    136.54 o 
   1  18   9       11.78      -10.59     30.41 o 
   2  18   9       35.02       21.59     16.79 o 
   3  18   9       55.27      113.89     33.20 o 
   4  18   9       60.16       94.36     44.42 o 
   5  18   9       63.14       33.15     19.15 o 
   6  18   9      343.07      344.53     50.19 o 
   7  18   9        5.71       17.16     26.10 o 
   1  19   9       12.60       13.86     14.81 o 
   2  19   9      576.08      602.95     64.49 o 
   3  19   9       45.20       18.46     14.42 o 
   4  19   9        1.31      -28.62     28.62 o 
   5  19   9      638.64      784.36     90.86 o 
   6  19   9       21.56       92.83     54.57 o 
   0  20   9      400.71      458.71     80.64 o 
   1  20   9      202.93      240.38     46.52 o 
   2  20   9        7.52       10.01     15.48 o 
   3  20   9      156.02      205.94     58.67 o 
   4  20   9      116.54      103.47     44.91 o 
   5  20   9       25.93      116.57     52.27 o 
   6  20   9       10.60       17.62     33.52 o 
   1  21   9       74.65       68.11     23.15 o 
   2  21   9        5.80        1.98     18.27 o 
   3  21   9      132.47      112.25     48.83 o 
   4  21   9       77.07      130.75     48.24 o 
   5  21   9       67.11      109.44     47.22 o 
   0  22   9       41.21      109.74     44.47 o 
   1  22   9       25.70       47.73     25.02 o 
   2  22   9      650.41      735.97     77.36 o 
   3  22   9       45.24        3.57     21.43 o 
   4  22   9      184.09      352.47     84.49 o 
   1  23   9       66.05       51.32     21.46 o 
   2  23   9      108.08       98.41     31.81 o 
   3  23   9       82.22       18.88     25.59 o 
   0  24   9       65.49       86.59     38.61 o 
   1  24   9      167.98      187.28     79.01 o 
   2  24   9      127.80      139.37     49.74 o 
   1   0  10     1930.16     2220.90     83.92 o 
   2   0  10       64.93      140.20     14.93 o 
   3   0  10      112.21       72.80     29.11 o 
   4   0  10       59.79      122.83     41.22 o 
   5   0  10      787.52      739.70     89.11 o 
   6   0  10      735.51      689.69     92.56 o 
   7   0  10      542.33      653.40     92.49 o 
   8   0  10       51.84       80.27     38.33 o 
   9   0  10       67.47      101.93     41.99 o 
  10   0  10        8.97       42.81     31.73 o 
   1   1  10     3934.85     3868.17    131.81 o 
   2   1  10       38.39       38.17      8.11 o 
   3   1  10     1295.33     1572.05    112.27 o 
   4   1  10      710.23      805.08     62.21 o 
   5   1  10      304.26      422.81     48.56 o 
   6   1  10       34.80       26.07     16.51 o 
   7   1  10        0.07       40.63     17.28 o 
   8   1  10        3.44      -17.04     20.84 o 
   9   1  10       56.66       29.90     18.64 o 
  10   1  10       84.23       20.13     19.21 o 
   0   2  10     4698.06     4676.53    102.35 o 
   1   2  10      386.65      310.43     20.48 o 
   2   2  10      431.60      461.08     27.12 o 
   3   2  10      141.34      146.54     13.73 o 
   4   2  10     1775.42     2062.42    135.03 o 
   5   2  10     3386.49     3282.64    129.50 o 
   6   2  10      159.41      184.48     33.28 o 
   7   2  10     1033.00     1041.17     81.96 o 
   8   2  10       19.40       16.47     26.43 o 
   9   2  10        0.71       -1.23     41.10 o 
  10   2  10       35.08       58.62     26.29 o 
   1   3  10        5.49       60.46     11.22 o 
   2   3  10     1717.52     1572.61     34.40 o 
   3   3  10    12416.07    12749.45     81.93 o 
   4   3  10       60.70       62.27     10.90 o 
   5   3  10      641.15      590.56     76.75 o 
   6   3  10      451.08      410.68     64.63 o 
   7   3  10      152.65      201.64     37.35 o 
   8   3  10        0.55       -4.29     14.07 o 
   9   3  10      157.98      158.37     36.30 o 
  10   3  10      206.63      208.77     62.05 o 
   0   4  10    20358.35    20062.29    223.13 o 
   1   4  10     3579.08     3697.25     66.53 o 
   2   4  10      255.33      334.44     17.46 o 
   3   4  10      565.52      501.38     21.33 o 
   4   4  10     1006.38     1032.79     30.04 o 
   5   4  10       52.50       65.69     13.08 o 
   6   4  10      502.97      529.09     94.95 o 
   7   4  10       13.37        5.68     21.95 o 
   8   4  10       83.47       16.95     13.75 o 
   9   4  10       45.99       16.04     16.03 o 
  10   4  10        3.58      -22.87     22.87 o 
   1   5  10     4848.38     5227.69     82.03 o 
   2   5  10      555.38      589.23     24.88 o 
   3   5  10       92.96       57.28      7.44 o 
   4   5  10       28.29       44.16     15.81 o 
   5   5  10      181.50      207.74     26.54 o 
   6   5  10      101.88      106.77     18.25 o 
   7   5  10      337.56      394.53     30.46 o 
   8   5  10       75.74      103.92     30.50 o 
   9   5  10      268.56      319.48     52.26 o 
  10   5  10      160.82      108.29     99.03 o 
   0   6  10     4342.66     3985.19    106.46 o 
   1   6  10     1021.44     1074.01     34.41 o 
   2   6  10      529.10      440.39     22.98 o 
   3   6  10      596.50      595.34     25.56 o 
   4   6  10        0.51        2.36      5.82 o 
   5   6  10      702.93      691.78     31.92 o 
   6   6  10      420.55      438.43     21.01 o 
   7   6  10     1082.78      936.53     92.94 o 
   8   6  10      247.11      264.46     95.93 o 
   9   6  10      630.64      660.92    123.88 o 
  10   6  10        1.60      -18.67     21.72 o 
   1   7  10     6171.07     6436.29     87.78 o 
   2   7  10     1692.99     1823.89     49.21 o 
   3   7  10     4761.31     4874.93     77.98 o 
   4   7  10       53.18       90.20     13.20 o 
   5   7  10      633.36      685.63     29.75 o 
   6   7  10        0.24        2.49      4.47 o 
   7   7  10      196.83      223.90     19.16 o 
   8   7  10        4.63       -6.31     17.62 o 
   9   7  10        1.84      -15.63     18.51 o 
   0   8  10      366.07      302.83     33.08 o 
   1   8  10      239.39      222.32     17.43 o 
   2   8  10     1944.27     1970.57     74.58 o 
   3   8  10      971.44     1026.54     38.38 o 
   4   8  10      394.74      445.66     31.35 o 
   5   8  10      136.14      130.20     14.37 o 
   6   8  10      161.98      189.97     17.00 o 
   7   8  10       95.46       86.29     22.49 o 
   8   8  10        0.01       -1.48     24.16 o 
   9   8  10        0.96      -23.50     24.82 o 
   1   9  10        0.54       13.97      5.81 o 
   2   9  10       16.92       22.76     15.73 o 
   3   9  10      704.57      695.18     38.52 o 
   4   9  10       98.81       41.40     29.56 o 
   5   9  10      142.60       63.22     41.72 o 
   6   9  10      312.52      214.38     62.48 o 
   7   9  10       43.61       28.85     14.15 o 
   8   9  10       49.92       -6.97     21.18 o 
   9   9  10       61.76      108.68     42.18 o 
   0  10  10      113.94       88.97     21.77 o 
   1  10  10      193.87      247.01     22.58 o 
   2  10  10      916.30     1132.82     52.27 o 
   3  10  10        1.14       13.91      9.67 o 
   4  10  10     5430.62     5302.25    114.56 o 
   5  10  10      386.10      375.76     31.07 o 
   6  10  10       75.74       41.20      9.84 o 
   7  10  10      650.97      655.39     54.61 o 
   8  10  10        0.07       17.96     24.31 o 
   9  10  10       16.78        9.48     29.27 o 
   1  11  10     2065.66     2197.80     66.57 o 
   2  11  10        0.57       -2.75      7.00 o 
   3  11  10       13.43       18.23      9.97 o 
   4  11  10       59.80       74.16     23.42 o 
   5  11  10      343.86      328.58     30.24 o 
   6  11  10       70.35       44.15     16.73 o 
   7  11  10        8.85       -8.45     15.94 o 
   8  11  10       22.35       40.24     30.91 o 
   9  11  10       49.01       19.43     33.08 o 
   0  12  10     2662.77     2471.61    145.47 o 
   1  12  10     1067.37     1070.03     56.05 o 
   2  12  10       23.41        2.38     12.42 o 
   3  12  10     1565.05     1504.17     64.82 o 
   4  12  10      278.26      269.55     48.92 o 
   5  12  10      121.73      153.23     21.64 o 
   6  12  10      293.51      283.01     38.96 o 
   7  12  10       26.70       30.91     15.59 o 
   8  12  10        0.01       -4.54     27.76 o 
   9  12  10       18.17       10.91     16.74 o 
   1  13  10      258.44      312.11     39.67 o 
   2  13  10       16.43       25.39     31.75 o 
   3  13  10      986.70      935.33     92.40 o 
   4  13  10      916.17      970.58     96.00 o 
   5  13  10      515.17      602.07     58.78 o 
   6  13  10      324.45      344.51     44.17 o 
   7  13  10      377.05      333.42     69.08 o 
   8  13  10       16.61       -9.53     29.83 o 
   0  14  10       13.76        8.65     16.97 o 
   1  14  10      704.64      619.28     55.56 o 
   2  14  10      702.34      620.30     55.89 o 
   3  14  10      506.07      509.29     51.60 o 
   4  14  10        8.17        5.90     24.12 o 
   5  14  10      144.44      129.51     26.45 o 
   6  14  10        3.18       -5.20     14.03 o 
   7  14  10      289.27      319.01     49.06 o 
   8  14  10       26.30       28.59     17.92 o 
   1  15  10      565.92      617.02     95.03 o 
   2  15  10      879.87      819.02     90.72 o 
   3  15  10      139.82      189.87     33.92 o 
   4  15  10      264.56      300.71     65.48 o 
   5  15  10      239.54      305.62     57.67 o 
   6  15  10        7.29       13.83     21.12 o 
   7  15  10       15.61        4.90     15.64 o 
   8  15  10       60.68       70.31     41.51 o 
   0  16  10     1794.58     1693.71    137.99 o 
   1  16  10       69.65       21.29     13.01 o 
   2  16  10        0.36      -13.89     20.89 o 
   3  16  10      160.87      198.24     36.08 o 
   4  16  10      112.03      155.89     48.00 o 
   5  16  10        5.49       -0.94     11.91 o 
   6  16  10      254.63      331.52     47.12 o 
   7  16  10       10.91       51.62     21.55 o 
   1  17  10      283.54      206.03     44.39 o 
   2  17  10      320.07      298.10     54.88 o 
   3  17  10      248.13      266.95     41.78 o 
   4  17  10      580.66      501.92     87.52 o 
   5  17  10      266.05      207.02     57.98 o 
   6  17  10        6.96       -0.75     20.83 o 
   7  17  10      742.73      929.69     82.00 o 
   0  18  10     1071.96      908.22    109.67 o 
   1  18  10        6.22        4.48     13.65 o 
   2  18  10      429.18      398.43     67.91 o 
   3  18  10       15.67        8.06     18.87 o 
   4  18  10      432.53      601.90     97.07 o 
   5  18  10        1.15       -7.78     21.40 o 
   6  18  10        2.91      -20.86     36.56 o 
   1  19  10       30.23       24.95     26.12 o 
   2  19  10      216.12      271.00     42.73 o 
   3  19  10      132.59      121.57     30.43 o 
   4  19  10       20.27       44.30     32.00 o 
   5  19  10      170.32      196.64     64.83 o 
   6  19  10        5.67      -33.05     33.05 o 
   0  20  10      231.87      290.37     66.60 o 
   1  20  10        4.63       68.19     25.18 o 
   2  20  10      158.02      195.85     45.81 o 
   3  20  10        9.11       -0.77     13.68 o 
   4  20  10      113.16       11.17     21.13 o 
   5  20  10        4.90       27.25     31.01 o 
   1  21  10      247.92      282.90     45.89 o 
   2  21  10      141.94       95.02     85.76 o 
   3  21  10      376.74      244.73     67.62 o 
   4  21  10      367.68      445.49     89.02 o 
   5  21  10       12.56      -41.24     41.24 o 
   0  22  10      237.74      286.96     69.94 o 
   1  22  10      172.26      237.57     45.68 o 
   2  22  10       16.40       37.90     53.18 o 
   3  22  10       14.95        7.70     21.10 o 
   4  22  10      357.75     1069.36    143.61 o 
   1  23  10       80.03       88.48     29.27 o 
   2  23  10        1.99      -31.18     31.18 o 
   3  23  10        4.74       -2.76     19.04 o 
   0  24  10      126.05      223.14     62.70 o 
   1  24  10        1.31      -13.99     50.84 o 
   1   1  11      849.10      772.89     41.37 o 
   2   1  11     1859.78     1887.23     56.78 o 
   3   1  11     2166.21     2098.07     43.50 o 
   4   1  11      641.58      641.96     57.11 o 
   5   1  11       36.23       63.57     22.32 o 
   6   1  11      840.51      887.84     73.17 o 
   7   1  11     1707.58     1705.78    157.71 o 
   8   1  11       94.16      101.22     27.89 o 
   9   1  11      236.18      287.63     49.57 o 
  10   1  11        0.47      -18.54     18.54 o 
   0   2  11      663.64      753.16     64.13 o 
   1   2  11     1890.53     1750.09     87.67 o 
   2   2  11     7302.07     7327.80    113.75 o 
   3   2  11      118.06      129.40     14.00 o 
   4   2  11     2390.13     2230.65    144.10 o 
   5   2  11       43.64       80.40     28.28 o 
   6   2  11      110.34       75.40     22.33 o 
   7   2  11       21.54       33.60     21.97 o 
   8   2  11       13.77       14.04     49.32 o 
   9   2  11        7.58        2.82     15.90 o 
  10   2  11       75.59       50.29     48.25 o 
   1   3  11     5195.19     5811.82    124.89 o 
   2   3  11      143.05      139.91     13.81 o 
   3   3  11     1291.24     1246.43     31.55 o 
   4   3  11      602.49      502.80     28.15 o 
   5   3  11       95.83       85.73     34.02 o 
   6   3  11       56.88       58.37     19.96 o 
   7   3  11     1206.67     1191.81     89.93 o 
   8   3  11        3.90      -19.36     19.36 o 
   9   3  11       82.27       86.11     30.43 o 
  10   3  11        2.47       -8.75     24.56 o 
   0   4  11      803.09      994.42     51.95 o 
   1   4  11     1596.51     1456.03     43.66 o 
   2   4  11     4474.38     4530.10     65.92 o 
   3   4  11      479.74      478.22     18.99 o 
   4   4  11     1725.56     1819.65     52.72 o 
   5   4  11       10.43        0.19     11.96 o 
   6   4  11       95.09      123.25     42.89 o 
   7   4  11       29.60       31.92     22.91 o 
   8   4  11       35.00       72.75     27.21 o 
   9   4  11        4.68      -24.20     24.20 o 
  10   4  11        4.83        6.90     36.27 o 
   1   5  11     2525.19     2425.64     58.17 o 
   2   5  11        0.73        1.24      4.12 o 
   3   5  11      859.06      786.49     27.04 o 
   4   5  11      369.71      389.51     33.22 o 
   5   5  11       41.81       27.01      9.78 o 
   6   5  11      229.05      228.23     24.93 o 
   7   5  11      454.31      457.17     78.99 o 
   8   5  11       82.20       82.59     27.71 o 
   9   5  11       62.23       48.93     53.60 o 
  10   5  11      121.05      181.07     42.57 o 
   0   6  11     2571.99     2991.79    117.23 o 
   1   6  11      432.77      515.17     24.24 o 
   2   6  11     2581.16     2963.53     60.31 o 
   3   6  11       25.95       23.41      5.58 o 
   4   6  11     1928.05     1972.83     55.25 o 
   5   6  11      401.37      408.11     23.91 o 
   6   6  11     1321.14     1250.43    155.93 o 
   7   6  11      109.73      134.42     42.64 o 
   8   6  11       95.71       48.32     28.62 o 
   9   6  11      191.00      250.87     47.65 o 
  10   6  11       22.93       21.32     32.02 o 
   1   7  11      983.76      986.06     35.14 o 
   2   7  11     1697.20     1633.93     47.54 o 
   3   7  11     2855.85     2550.11     57.32 o 
   4   7  11       26.22       29.31     10.99 o 
   5   7  11       34.11       56.00     10.64 o 
   6   7  11       41.20       32.22     18.36 o 
   7   7  11      649.84      672.11     96.75 o 
   8   7  11       85.87       93.93     38.69 o 
   9   7  11      142.64      117.90     34.54 o 
   0   8  11       62.68       58.75     26.40 o 
   1   8  11      429.88      417.46     27.22 o 
   2   8  11      117.01       99.98     13.27 o 
   3   8  11     3233.39     3252.35     68.81 o 
   4   8  11       14.25       21.09      9.53 o 
   5   8  11      886.79      912.63     43.44 o 
   6   8  11      126.98      172.84     18.24 o 
   7   8  11       48.87       30.76     26.07 o 
   8   8  11        4.98        7.93     17.94 o 
   9   8  11      145.99      179.17     59.40 o 
   1   9  11      802.00      824.28     39.42 o 
   2   9  11      416.46      428.16     31.14 o 
   3   9  11       10.25        1.30      7.47 o 
   4   9  11      194.29      115.89     78.44 o 
   5   9  11     1619.45     1509.47     73.23 o 
   6   9  11       77.06       44.00     17.52 o 
   7   9  11       83.83       41.54     30.13 o 
   8   9  11        0.10      -32.30     32.30 o 
   9   9  11        9.59        3.67     19.88 o 
   0  10  11       20.01       20.36     13.00 o 
   1  10  11      235.82      275.60     21.70 o 
   2  10  11      459.00      488.38     35.15 o 
   3  10  11      544.22      484.38     35.52 o 
   4  10  11      112.76      116.93     44.10 o 
   5  10  11        0.10       -7.49      9.79 o 
   6  10  11      213.21      156.46     50.57 o 
   7  10  11        3.26      -20.63     28.79 o 
   8  10  11       67.22       71.06     32.24 o 
   9  10  11       48.65       22.09     19.49 o 
   1  11  11      206.72      208.09     21.58 o 
   2  11  11       12.30        8.98      8.39 o 
   3  11  11     1001.18      993.88     51.15 o 
   4  11  11      261.85      226.13     33.62 o 
   5  11  11      375.84      366.09     40.03 o 
   6  11  11      473.23      472.98     82.08 o 
   7  11  11      169.26      103.59     43.85 o 
   8  11  11       31.15       47.24     29.04 o 
   9  11  11        1.82      -51.63     51.63 o 
   0  12  11        6.86        4.49     18.26 o 
   1  12  11       48.85       52.43     15.66 o 
   2  12  11     1814.20     1705.59     70.85 o 
   3  12  11      101.51      103.24     18.00 o 
   4  12  11     1403.99     1393.87     81.39 o 
   5  12  11       10.34        8.82     11.12 o 
   6  12  11       13.47       -0.26     19.38 o 
   7  12  11        3.48       41.99     30.96 o 
   8  12  11       36.52       53.13     31.71 o 
   1  13  11      698.35      626.68     54.55 o 
   2  13  11        1.01       -2.62     10.67 o 
   3  13  11     1646.49     1548.94     85.52 o 
   4  13  11       26.32       20.63     26.36 o 
   5  13  11      581.01      474.30     81.93 o 
   6  13  11      358.11      328.83     68.70 o 
   7  13  11      703.31      633.86    101.43 o 
   8  13  11      114.57      135.77     42.58 o 
   0  14  11     1019.08     1032.47    102.02 o 
   1  14  11       52.14       34.22     13.74 o 
   2  14  11       12.58       16.30     14.94 o 
   3  14  11       25.80       31.13     17.46 o 
   4  14  11       92.56      106.34     39.70 o 
   5  14  11       85.44       79.65     36.54 o 
   6  14  11       27.48        6.51     17.84 o 
   7  14  11       42.51      -15.23     20.29 o 
   8  14  11       23.98        9.00     25.67 o 
   1  15  11      597.62      549.97     54.09 o 
   2  15  11      446.37      395.08     47.32 o 
   3  15  11     1155.94     1183.05     80.00 o 
   4  15  11      314.62      347.01     67.95 o 
   5  15  11       26.71       57.59     34.67 o 
   6  15  11      282.96      445.88     84.34 o 
   7  15  11       17.07       30.09     18.72 o 
   8  15  11       10.79       13.91     25.24 o 
   0  16  11     1636.85     1591.90    135.83 o 
   1  16  11        2.24       -1.58     10.66 o 
   2  16  11      299.45      247.49     38.26 o 
   3  16  11       69.60       54.61     26.50 o 
   4  16  11        1.84       16.91     32.74 o 
   5  16  11      665.99      758.06    107.45 o 
   6  16  11       47.16       -2.38     28.19 o 
   7  16  11       32.93       10.52     23.10 o 
   1  17  11      929.76      880.15     73.26 o 
   2  17  11      204.75      191.45     33.83 o 
   3  17  11       73.83       56.92     19.66 o 
   4  17  11       90.09       65.30     29.51 o 
   5  17  11        1.39       -6.70     25.34 o 
   6  17  11        3.18       -3.89     17.05 o 
   7  17  11      288.63      229.27     67.60 o 
   0  18  11     1244.91     1262.15    127.69 o 
   1  18  11      102.66      109.74     28.90 o 
   2  18  11        1.39        4.78     11.46 o 
   3  18  11      249.36      174.63     34.91 o 
   4  18  11      116.87       80.64     41.18 o 
   5  18  11       78.71       67.83     37.99 o 
   6  18  11       28.65       52.30     26.33 o 
   1  19  11      177.17      142.85     32.15 o 
   2  19  11       15.37       13.82     14.06 o 
   3  19  11     1515.19     1520.16    103.01 o 
   4  19  11      265.73      321.01     73.24 o 
   5  19  11        9.93      -19.13     20.25 o 
   6  19  11      516.63      746.34    118.44 o 
   0  20  11        8.63       -2.76     18.60 o 
   1  20  11        7.25       38.02     22.53 o 
   2  20  11      442.26      519.65     61.98 o 
   3  20  11       74.33       96.57     34.17 o 
   4  20  11      424.87      586.32    100.74 o 
   5  20  11      306.96      308.44     79.02 o 
   1  21  11       74.70       88.67     36.05 o 
   2  21  11       79.13       44.27     38.01 o 
   3  21  11        7.00        5.12     31.57 o 
   4  21  11        4.05        9.12     25.03 o 
   5  21  11        0.19       -4.01     22.69 o 
   0  22  11       78.69       73.57     35.20 o 
   1  22  11       33.04       80.28     28.10 o 
   2  22  11       45.78       61.06     26.20 o 
   3  22  11      154.91      236.52     68.14 o 
   4  22  11        4.63      -13.50     25.40 o 
   1  23  11       21.93       46.82     52.68 o 
   2  23  11       43.48       64.13     26.98 o 
   3  23  11       32.40       15.24     26.02 o 
   0  24  11        1.57      -37.50     37.50 o 
   0   0  12    24539.04    24286.56    355.61 o 
   1   0  12     1115.84      830.75     45.37 o 
   2   0  12     1273.77     1232.35     49.83 o 
   3   0  12       67.10      -15.11     23.07 o 
   4   0  12        1.16       -1.33     19.68 o 
   5   0  12        7.52       53.85     34.00 o 
   6   0  12     1075.02     1105.07    119.38 o 
   7   0  12      297.88      228.27     60.38 o 
   8   0  12      331.77      331.81     71.01 o 
   9   0  12        2.14      -39.94     39.94 o 
  10   0  12        1.69       -2.77     22.03 o 
   1   1  12     3310.89     3845.79     96.88 o 
   2   1  12      120.22      167.74     18.84 o 
   3   1  12     7974.69     8358.94     74.08 o 
   4   1  12      220.98      210.75     34.75 o 
   5   1  12     1683.13     1812.80    156.33 o 
   6   1  12       99.40       83.67     28.43 o 
   7   1  12       86.81       77.57     25.49 o 
   8   1  12        3.74       10.29     16.96 o 
   9   1  12       79.74       37.44     22.44 o 
  10   1  12        1.64      -23.30     23.30 o 
   0   2  12    32453.44    35089.56    424.40 o 
   1   2  12       30.84       11.82      9.71 o 
   2   2  12      291.10      557.25     33.36 o 
   3   2  12      526.32      584.88     32.99 o 
   4   2  12      527.53      624.51     79.91 o 
   5   2  12     2201.67     2292.39    114.55 o 
   6   2  12      866.92      731.04     68.15 o 
   7   2  12      407.38      339.60     49.49 o 
   8   2  12      351.85      357.52     52.74 o 
   9   2  12      298.08      366.92    100.48 o 
  10   2  12      145.64      157.46     38.02 o 
   1   3  12     4926.08     4954.25     81.09 o 
   2   3  12       16.34       17.85      6.00 o 
   3   3  12      716.89      949.68     63.28 o 
   4   3  12      207.14      202.89     30.69 o 
   5   3  12      620.69      680.71     87.64 o 
   6   3  12      358.63      384.73     52.25 o 
   7   3  12       47.91       57.30     23.86 o 
   8   3  12      548.51      505.00     63.93 o 
   9   3  12        1.05       -2.62     15.51 o 
  10   3  12      111.83      187.89     44.47 o 
   0   4  12     1857.00     2595.16     86.98 o 
   1   4  12      661.89      677.92     30.96 o 
   2   4  12     8864.40     9177.40     96.89 o 
   3   4  12     1259.67     1184.40     30.67 o 
   4   4  12       49.81      180.97     20.77 o 
   5   4  12       24.40       24.35      7.62 o 
   6   4  12       87.18       53.06     27.63 o 
   7   4  12        0.00        2.44     13.10 o 
   8   4  12        8.89       27.12     33.81 o 
   9   4  12        4.64        7.84     28.92 o 
  10   4  12       55.27       11.82     71.63 o 
   1   5  12     1506.20     1799.77     51.46 o 
   2   5  12     1228.66     1253.89     38.30 o 
   3   5  12       49.10       61.32      9.08 o 
   4   5  12        5.96        4.01      5.01 o 
   5   5  12       19.09       24.15     13.88 o 
   6   5  12      457.05      401.57     31.16 o 
   7   5  12      243.38      283.86     45.55 o 
   8   5  12       10.45       -4.38     19.71 o 
   9   5  12       47.46       42.50     22.78 o 
   0   6  12      202.60      437.91     51.98 o 
   1   6  12      183.54      205.05     18.23 o 
   2   6  12      139.25       86.42     11.13 o 
   3   6  12      244.16      213.81     15.85 o 
   4   6  12     2088.41     2025.44     56.04 o 
   5   6  12      289.74      294.12     19.69 o 
   6   6  12       29.50      114.66     29.19 o 
   7   6  12        6.62       -4.42     23.03 o 
   8   6  12       23.65       10.49     19.54 o 
   9   6  12      112.07      116.57     34.17 o 
   1   7  12      489.22      460.34     24.64 o 
   2   7  12      502.60      517.97     27.43 o 
   3   7  12      243.09      168.65     15.59 o 
   4   7  12      953.30      910.48     41.56 o 
   5   7  12      312.92      261.52     21.20 o 
   6   7  12      449.06      519.26     26.76 o 
   7   7  12      106.28      135.43     46.11 o 
   8   7  12       47.63       70.50     35.14 o 
   9   7  12        0.01      -22.69     22.69 o 
   0   8  12     5922.44     6511.76    154.24 o 
   1   8  12      173.41      109.91     52.31 o 
   2   8  12      131.79       93.86     12.38 o 
   3   8  12        0.93       -4.02      6.81 o 
   4   8  12      105.54       99.30     14.78 o 
   5   8  12        7.64        1.78      8.28 o 
   6   8  12      112.70      112.49     18.80 o 
   7   8  12       61.69       83.40     36.58 o 
   8   8  12       93.20       43.11     30.20 o 
   9   8  12       91.07       85.33     92.76 o 
   1   9  12      161.90      147.01     17.17 o 
   2   9  12       93.97      101.36     27.54 o 
   3   9  12      922.29      900.23     44.93 o 
   4   9  12        8.35        1.35      8.39 o 
   5   9  12       30.61       10.52     24.62 o 
   6   9  12      118.94       33.02     88.00 o 
   7   9  12       17.75       10.74     18.24 o 
   8   9  12       11.35      -30.17     30.17 o 
   9   9  12       60.25       59.95     64.52 o 
   0  10  12       68.47       77.26     17.03 o 
   1  10  12       46.63       53.85     13.15 o 
   2  10  12      132.55      118.28     21.25 o 
   3  10  12        3.34        3.83      7.36 o 
   4  10  12     6502.31     6177.38    193.94 o 
   5  10  12        0.15        2.49      8.43 o 
   6  10  12      738.97      654.54     97.03 o 
   7  10  12      399.27      697.11    103.99 o 
   8  10  12        9.38       23.66     30.52 o 
   9  10  12       47.82       18.97     19.76 o 
   1  11  12      339.10      315.42     31.66 o 
   2  11  12      544.43      523.00     33.07 o 
   3  11  12        1.47       12.67      9.23 o 
   4  11  12     1093.49     1063.46     70.64 o 
   5  11  12      180.78      190.56     30.35 o 
   6  11  12       12.67       30.57     33.53 o 
   7  11  12      168.51      156.95     50.52 o 
   8  11  12      308.23      233.85     63.49 o 
   9  11  12      230.78      170.18     57.60 o 
   0  12  12      630.82      667.03     78.33 o 
   1  12  12      111.78      138.21     26.27 o 
   2  12  12      616.11      629.07     43.61 o 
   3  12  12       53.66       49.09     13.52 o 
   4  12  12      126.72      135.71     22.51 o 
   5  12  12       37.18       12.15     11.21 o 
   6  12  12        0.00       66.89     38.69 o 
   7  12  12        8.99       31.51     24.37 o 
   8  12  12      552.04      507.30     93.86 o 
   1  13  12      134.55      104.74     23.80 o 
   2  13  12     1362.02     1286.91     79.27 o 
   3  13  12       25.69       46.94     15.45 o 
   4  13  12      224.77      192.68     32.90 o 
   5  13  12      377.54      405.52     76.95 o 
   6  13  12        0.47       57.95     37.96 o 
   7  13  12      303.42      271.19     67.23 o 
   8  13  12      146.45       56.18     31.88 o 
   0  14  12       51.74       -0.18     20.48 o 
   1  14  12       55.00       24.60     35.75 o 
   2  14  12       69.47       48.53     15.31 o 
   3  14  12      476.81      382.72     45.24 o 
   4  14  12     1787.55     1676.53    151.27 o 
   5  14  12       85.41       83.20     34.87 o 
   6  14  12      269.48      491.08    100.53 o 
   7  14  12       41.62       66.48     37.16 o 
   8  14  12       82.75       -1.65     17.02 o 
   1  15  12      980.51     1003.17     73.63 o 
   2  15  12       63.45       93.20     25.40 o 
   3  15  12      563.14      562.63     55.26 o 
   4  15  12      112.07      142.03     45.30 o 
   5  15  12      464.31      496.64     89.17 o 
   6  15  12      214.00      191.17     58.08 o 
   7  15  12       16.30       70.66     42.55 o 
   0  16  12       45.15       39.54     24.02 o 
   1  16  12        1.20        4.84     12.14 o 
   2  16  12       89.62       94.87     24.54 o 
   3  16  12      404.47      418.25     55.23 o 
   4  16  12      718.63      614.90     95.83 o 
   5  16  12        3.65       -2.56     22.84 o 
   6  16  12       44.28        9.15     20.49 o 
   7  16  12      179.21      102.96     41.36 o 
   1  17  12       71.75       83.31     23.13 o 
   2  17  12       10.10       52.07     34.92 o 
   3  17  12      413.77      420.82     51.27 o 
   4  17  12       14.58       -1.54     25.30 o 
   5  17  12        3.57       99.23     49.04 o 
   6  17  12       84.75       74.60     41.25 o 
   7  17  12       58.76      234.73     69.08 o 
   0  18  12       43.57       41.72     31.07 o 
   1  18  12        7.55        1.66     17.30 o 
   2  18  12       71.37       39.71     25.88 o 
   3  18  12        5.62       -2.48     14.39 o 
   4  18  12      478.17      625.06    100.69 o 
   5  18  12        0.04      -36.51     36.51 o 
   6  18  12        7.75       44.75     44.21 o 
   1  19  12       31.85       69.01     25.84 o 
   2  19  12      103.20      103.24     24.95 o 
   3  19  12       61.30       59.32     22.15 o 
   4  19  12      131.81       96.55     38.69 o 
   5  19  12       96.46      154.57     56.18 o 
   6  19  12      291.25      282.57     74.66 o 
   0  20  12      298.91      302.28     68.37 o 
   1  20  12       25.38       20.98     15.29 o 
   2  20  12       42.24       68.88     24.81 o 
   3  20  12       81.59       80.30     26.56 o 
   4  20  12       87.98       56.85     34.60 o 
   5  20  12       34.89       44.32     36.19 o 
   1  21  12      446.45      457.33     59.55 o 
   2  21  12       17.58       -8.70     15.02 o 
   3  21  12      223.71      158.44     34.45 o 
   4  21  12       23.87       47.65     30.27 o 
   0  22  12      650.55      685.50    105.89 o 
   1  22  12        4.23      -35.78     35.78 o 
   2  22  12      171.52      161.90     38.57 o 
   3  22  12        0.01       16.24     35.30 o 
   1  23  12      104.98       84.67     35.08 o 
   2  23  12        7.39       -1.41     29.88 o 
   1   1  13     1797.88     2358.33     79.82 o 
   2   1  13      194.81      170.39     20.15 o 
   3   1  13      595.31      524.31     19.38 o 
   4   1  13       13.14       11.73     13.54 o 
   5   1  13      585.46      657.55     63.71 o 
   6   1  13       66.57       53.62     48.77 o 
   7   1  13     1376.68     1360.57     99.64 o 
   8   1  13       46.39       25.10     21.09 o 
   9   1  13       11.34       42.79     20.80 o 
  10   1  13       13.01        5.51     29.81 o 
   0   2  13     1524.44     2100.78    109.36 o 
   1   2  13     1995.56     1991.31     79.60 o 
   2   2  13       62.91       67.86     12.64 o 
   3   2  13     1148.07     1161.32     30.53 o 
   4   2  13       98.46       50.90     26.92 o 
   5   2  13      478.48      371.98     47.95 o 
   6   2  13       21.59        9.61     15.72 o 
   7   2  13      193.34      148.99     33.59 o 
   8   2  13        1.64       -0.34     21.02 o 
   9   2  13      283.33      398.87     60.77 o 
  10   2  13       13.30      -17.99     26.84 o 
   1   3  13     6409.99     7260.56    140.44 o 
   2   3  13      530.88      616.31     37.99 o 
   3   3  13     1422.52     1642.91     41.08 o 
   4   3  13        2.24       21.97     30.88 o 
   5   3  13      341.14      278.51     57.00 o 
   6   3  13      138.65      193.48     57.42 o 
   7   3  13      312.67      324.85     50.98 o 
   8   3  13       63.70       85.06     30.08 o 
   9   3  13      203.68      195.89     44.22 o 
  10   3  13       23.35       69.41     28.48 o 
   0   4  13     2282.30     2148.96     82.16 o 
   1   4  13      193.55      267.19     20.61 o 
   2   4  13      140.72      128.10     21.41 o 
   3   4  13       38.78       18.48      5.30 o 
   4   4  13      686.42      764.77     85.14 o 
   5   4  13        6.70        4.38     12.16 o 
   6   4  13       41.74       46.72     31.58 o 
   7   4  13      287.88      292.72     48.21 o 
   8   4  13        7.97       65.25     99.20 o 
   9   4  13       87.45       66.73     23.57 o 
   1   5  13     3836.32     4057.62     79.95 o 
   2   5  13      856.81      913.76     33.69 o 
   3   5  13       80.44      110.22     21.58 o 
   4   5  13       21.31       23.91      6.22 o 
   5   5  13       87.12       74.04     15.08 o 
   6   5  13       11.53        8.39     12.37 o 
   7   5  13      195.64      191.82     38.47 o 
   8   5  13      301.99      344.19     53.67 o 
   9   5  13      138.77      182.58     43.73 o 
   0   6  13      362.21      288.63     32.02 o 
   1   6  13       78.04       76.34     11.62 o 
   2   6  13      386.10      332.21     21.68 o 
   3   6  13        8.11        8.59      4.84 o 
   4   6  13       62.75       91.71     14.93 o 
   5   6  13      262.68      275.53     18.21 o 
   6   6  13       88.70       78.00     19.70 o 
   7   6  13       73.16       78.65     41.97 o 
   8   6  13        5.13       10.84     32.79 o 
   9   6  13        5.48        1.47     53.74 o 
   1   7  13      114.92      149.89     20.62 o 
   2   7  13      844.47      921.25     34.58 o 
   3   7  13     3476.65     3427.22     68.31 o 
   4   7  13      638.74      619.19     34.32 o 
   5   7  13     1521.38     1467.82     49.65 o 
   6   7  13       27.75       17.94     20.15 o 
   7   7  13        0.06       -3.47     23.12 o 
   8   7  13       21.36        6.64     22.07 o 
   9   7  13       11.71        8.87     19.71 o 
   0   8  13        9.55        7.45     11.15 o 
   1   8  13      707.81      681.29     36.12 o 
   2   8  13     1765.42     1823.05     63.86 o 
   3   8  13       16.87       29.82      8.77 o 
   4   8  13     2657.22     2836.12     63.66 o 
   5   8  13      113.21       88.51     20.08 o 
   6   8  13       23.21       12.18     31.23 o 
   7   8  13      100.67       85.42     37.73 o 
   8   8  13       14.37       85.77     45.95 o 
   9   8  13       27.41      -14.97     86.34 o 
   1   9  13      463.65      384.12     28.09 o 
   2   9  13      291.80      319.66     30.12 o 
   3   9  13     2127.79     1935.35     66.93 o 
   4   9  13      106.86       43.05     25.85 o 
   5   9  13      997.56     1060.47     62.39 o 
   6   9  13      426.18      451.71     81.40 o 
   7   9  13      106.91      137.78     51.70 o 
   8   9  13       38.53       10.29     20.12 o 
   9   9  13      234.42      265.84     96.55 o 
   0  10  13      971.56      842.03     58.89 o 
   1  10  13       30.49        8.77      8.41 o 
   2  10  13      127.72      129.44     21.72 o 
   3  10  13       28.06       22.67      9.98 o 
   4  10  13        0.71       22.63      9.69 o 
   5  10  13       85.09       87.77     21.41 o 
   6  10  13      936.76     1075.74    125.38 o 
   7  10  13      248.81      285.58     68.74 o 
   8  10  13      346.34      398.12     84.08 o 
   9  10  13      125.34      249.85     68.04 o 
   1  11  13     1293.57     1187.26     59.05 o 
   2  11  13      231.80      207.67     20.93 o 
   3  11  13      538.53      590.64     35.23 o 
   4  11  13       43.34       39.23     11.73 o 
   5  11  13      316.34      283.31     37.13 o 
   6  11  13       14.77       51.31     37.88 o 
   7  11  13       97.84      100.26     44.52 o 
   8  11  13       22.13       37.77     26.82 o 
   0  12  13      141.40      129.41     37.40 o 
   1  12  13      386.52      272.97     35.62 o 
   2  12  13     1183.52     1245.77     62.21 o 
   3  12  13      310.36      351.03     32.83 o 
   4  12  13       72.19       62.76     15.48 o 
   5  12  13       62.52       66.06     35.13 o 
   6  12  13      213.63      318.72     72.31 o 
   7  12  13       49.35       59.26     34.37 o 
   8  12  13       19.45       67.18     37.86 o 
   1  13  13        2.23       -3.53     12.72 o 
   2  13  13      377.34      378.25     49.43 o 
   3  13  13     1311.84     1374.77     96.69 o 
   4  13  13      593.43      616.42     75.28 o 
   5  13  13       79.22      106.86     44.54 o 
   6  13  13      195.88       91.39     42.38 o 
   7  13  13      433.15      501.46     91.54 o 
   8  13  13      198.65      226.21     65.67 o 
   0  14  13     1356.94     1360.81    120.33 o 
   1  14  13       11.76       -0.78     14.35 o 
   2  14  13      258.71      228.79     36.41 o 
   3  14  13      197.98      152.14     30.01 o 
   4  14  13      653.76      628.13     57.80 o 
   5  14  13        2.47        4.32     24.59 o 
   6  14  13        3.74        2.77     25.19 o 
   7  14  13      142.23      155.98     55.62 o 
   8  14  13       22.70       38.24     31.75 o 
   1  15  13      238.80      260.61     44.74 o 
   2  15  13        4.53        6.90     11.31 o 
   3  15  13      180.86      171.21     33.06 o 
   4  15  13      281.76      296.93     41.58 o 
   5  15  13        5.29       -4.08     24.95 o 
   6  15  13       36.68       -8.93     23.37 o 
   7  15  13       57.48       53.87     34.34 o 
   0  16  13      661.65      538.71     82.42 o 
   1  16  13        1.46        3.98     21.21 o 
   2  16  13        2.74        0.71     22.11 o 
   3  16  13       26.34       47.03     19.55 o 
   4  16  13       20.92      -23.26     23.26 o 
   5  16  13        0.28       55.37     36.10 o 
   6  16  13        5.26      -21.64     27.71 o 
   7  16  13      219.35      174.41     56.87 o 
   1  17  13       73.47       55.09     21.90 o 
   2  17  13        8.80       20.24     18.41 o 
   3  17  13     1201.96     1119.50     84.72 o 
   4  17  13       26.47       16.40     26.29 o 
   5  17  13       11.62       10.94     27.44 o 
   6  17  13        8.54       68.24     38.65 o 
   0  18  13       47.32       37.99     26.66 o 
   1  18  13       55.40       72.66     38.54 o 
   2  18  13      109.05      114.79     29.80 o 
   3  18  13       28.13       52.50     17.93 o 
   4  18  13      110.81      129.02     49.28 o 
   5  18  13      557.33      632.25    106.53 o 
   6  18  13      440.21      441.03     90.01 o 
   1  19  13        3.77       37.35     22.23 o 
   2  19  13       14.50       84.78     47.29 o 
   3  19  13       32.81      122.99     51.46 o 
   4  19  13       26.90       34.24     33.68 o 
   5  19  13        0.05      -20.12     27.67 o 
   0  20  13      468.91      516.76     89.52 o 
   1  20  13       16.82       40.35     21.92 o 
   2  20  13       15.45       16.48     46.43 o 
   3  20  13      185.04      103.41     28.70 o 
   4  20  13      103.93       47.14     29.23 o 
   5  20  13      427.37      534.88    100.06 o 
   1  21  13      476.49      568.23     66.99 o 
   2  21  13       25.06       67.57     22.42 o 
   3  21  13      215.34      238.67    111.32 o 
   4  21  13       60.21      111.28     51.41 o 
   0  22  13     1742.13     1977.13    179.75 o 
   1  22  13       46.99       45.29     27.56 o 
   2  22  13       42.80        0.53     18.10 o 
   3  22  13      408.39      568.16     85.53 o 
   1  23  13       41.41       26.41     21.33 o 
   2  23  13       60.25       91.47     31.57 o 
   0   0  14     1772.89     2027.67    110.85 o 
   1   0  14      223.78      188.97     24.19 o 
   2   0  14      350.30      290.50     28.16 o 
   3   0  14        1.82        4.23     10.72 o 
   4   0  14     2033.13     2043.18    151.10 o 
   5   0  14     2286.80     2296.12    166.93 o 
   6   0  14        5.14       -9.56     19.23 o 
   7   0  14      296.52      268.69     63.42 o 
   8   0  14       39.99       -7.98     22.86 o 
   9   0  14       15.67       30.00     21.59 o 
   1   1  14      621.40      852.39     50.02 o 
   2   1  14      628.92      655.15     65.52 o 
   3   1  14     3234.34     3524.94     80.08 o 
   4   1  14     1131.85     1084.02     77.09 o 
   5   1  14      318.57      292.54     44.71 o 
   6   1  14       65.18       74.17     29.69 o 
   7   1  14      112.26       81.90     26.98 o 
   8   1  14       17.01        6.69     15.69 o 
   9   1  14       38.29       -0.96     22.59 o 
   0   2  14      154.17      268.92     43.24 o 
   1   2  14       14.66       -4.12      8.82 o 
   2   2  14      204.98      153.28     35.73 o 
   3   2  14      425.72      396.74     19.38 o 
   4   2  14     1221.89     1274.23    118.12 o 
   5   2  14       22.96       17.39     37.15 o 
   6   2  14       21.89       35.20     26.39 o 
   7   2  14      127.89       83.21     24.93 o 
   8   2  14        3.46       -2.34     15.95 o 
   9   2  14       78.58      124.10     42.66 o 
   1   3  14      157.76      124.21     28.39 o 
   2   3  14      652.18      684.15     42.39 o 
   3   3  14     1206.67     1336.49     37.96 o 
   4   3  14       33.39       35.15      8.45 o 
   5   3  14      328.09      385.36     70.83 o 
   6   3  14        0.00      -12.33     26.77 o 
   7   3  14      240.25      201.88     62.20 o 
   8   3  14      142.50      242.82     47.65 o 
   9   3  14      373.55      419.05     62.09 o 
   0   4  14     4187.73     4265.78    219.23 o 
   1   4  14      807.57      866.39     50.66 o 
   2   4  14      823.69      749.31     35.89 o 
   3   4  14        5.91        0.20      5.02 o 
   4   4  14      581.65      536.86     47.98 o 
   5   4  14      247.04      226.52     45.36 o 
   6   4  14      579.39      570.84     88.35 o 
   7   4  14      130.07      105.22     30.30 o 
   8   4  14      491.93      434.91     60.50 o 
   9   4  14      148.78      127.89     39.79 o 
   1   5  14     2518.24     2557.08     65.51 o 
   2   5  14        3.41        5.20      5.27 o 
   3   5  14      100.07       91.97     10.54 o 
   4   5  14      312.12      285.94     19.23 o 
   5   5  14      727.20      689.66     49.05 o 
   6   5  14      422.95      369.43     75.21 o 
   7   5  14      504.28      477.55     62.49 o 
   8   5  14      102.50       78.59     34.76 o 
   9   5  14       51.47       27.56     23.38 o 
   0   6  14     5657.79     5196.50    197.20 o 
   1   6  14       55.43       38.74     11.70 o 
   2   6  14      503.21      414.23     23.15 o 
   3   6  14     1744.72     1680.62     45.76 o 
   4   6  14        1.28        7.58      5.14 o 
   5   6  14      336.09      331.25     18.48 o 
   6   6  14       10.13       18.71     14.77 o 
   7   6  14       35.86       33.67     33.97 o 
   8   6  14       64.94       73.91     28.47 o 
   9   6  14       40.17       29.76     20.26 o 
   1   7  14      835.17      780.83     38.64 o 
   2   7  14     1774.56     1662.38     47.60 o 
   3   7  14     1157.01     1142.87     43.97 o 
   4   7  14     1124.46     1008.23     35.49 o 
   5   7  14       33.55       44.70     10.10 o 
   6   7  14       27.89       19.88      9.48 o 
   7   7  14        6.54      131.53     47.01 o 
   8   7  14       27.39        5.99     20.69 o 
   9   7  14       66.77      124.36     39.88 o 
   0   8  14        1.06       34.92     25.66 o 
   1   8  14      711.51      737.25     38.72 o 
   2   8  14      364.61      411.11     31.83 o 
   3   8  14      574.33      586.56     36.22 o 
   4   8  14      667.65      615.74     29.87 o 
   5   8  14      113.47       99.96     13.97 o 
   6   8  14       15.87       -6.66     27.29 o 
   7   8  14       70.64        9.40     24.89 o 
   8   8  14        6.41       23.94     26.02 o 
   9   8  14        2.32      -14.13     23.64 o 
   1   9  14      533.52      571.80     39.31 o 
   2   9  14       61.03       54.87     12.59 o 
   3   9  14     2253.05     2209.11     62.27 o 
   4   9  14      560.90      519.93     34.32 o 
   5   9  14     3177.94     3181.73    107.21 o 
   6   9  14       83.42       89.11     34.73 o 
   7   9  14       84.68       37.30     26.70 o 
   8   9  14      136.07      100.82     49.20 o 
   9   9  14       11.60        3.90     33.35 o 
   0  10  14     1044.10     1061.28     69.22 o 
   1  10  14      358.36      411.80     29.72 o 
   2  10  14     4269.08     4172.88    106.20 o 
   3  10  14       48.16       34.94     10.07 o 
   4  10  14     2948.81     2960.66     85.28 o 
   5  10  14     1864.79     1977.98     89.66 o 
   6  10  14     1755.74     1738.00    161.21 o 
   7  10  14      115.43      107.61     43.16 o 
   8  10  14       22.37        5.56     23.74 o 
   9  10  14       59.35      134.94     52.89 o 
   1  11  14      893.03      871.12     55.02 o 
   2  11  14      183.65      202.61     26.90 o 
   3  11  14     5104.47     5205.31    104.45 o 
   4  11  14      698.08      741.50     38.95 o 
   5  11  14     1540.17     1442.27    141.44 o 
   6  11  14       66.63       51.55     39.24 o 
   7  11  14        0.49       29.41     35.01 o 
   8  11  14       36.16       50.10     32.58 o 
   0  12  14      665.40      416.65     63.32 o 
   1  12  14      252.79      243.98     35.15 o 
   2  12  14      973.55      905.72     70.91 o 
   3  12  14      325.02      246.23     27.75 o 
   4  12  14     5640.86     5549.27    127.91 o 
   5  12  14       70.89      100.13     40.85 o 
   6  12  14     1018.76      960.54    122.80 o 
   7  12  14        0.20      -22.14     28.96 o 
   8  12  14      144.46      167.02     59.70 o 
   1  13  14     1498.36     1422.63     83.92 o 
   2  13  14        5.40        8.15     14.65 o 
   3  13  14      142.65      123.62     26.03 o 
   4  13  14      137.72      178.68     30.26 o 
   5  13  14      177.22       94.91     42.79 o 
   6  13  14      491.87      518.77     89.38 o 
   7  13  14      105.84       71.31     39.71 o 
   8  13  14       10.68       78.21     40.74 o 
   0  14  14     2961.07     2632.78    168.77 o 
   1  14  14       35.94       26.84     17.71 o 
   2  14  14        4.27        1.10     13.51 o 
   3  14  14        9.17       39.05     34.03 o 
   4  14  14      194.99      178.60     31.05 o 
   5  14  14      561.43      592.33     94.28 o 
   6  14  14      295.31      375.88     79.45 o 
   7  14  14       83.01       66.67     41.94 o 
   1  15  14     1250.97     1277.29     85.32 o 
   2  15  14      118.43      112.36     27.14 o 
   3  15  14      143.53      152.30     29.82 o 
   4  15  14       46.06        7.31     27.98 o 
   5  15  14       16.47       37.38     34.21 o 
   6  15  14        3.07      -26.70     37.85 o 
   7  15  14       63.72      -24.03     28.96 o 
   0  16  14       15.22       34.82     23.37 o 
   1  16  14      714.87      732.67     67.04 o 
   2  16  14      722.92      702.38     65.16 o 
   3  16  14      803.78      788.46     69.09 o 
   4  16  14       71.37       55.93     20.62 o 
   5  16  14       24.30       45.70     40.44 o 
   6  16  14       74.39       47.83     33.65 o 
   7  16  14       28.09       63.97     28.35 o 
   1  17  14      168.48      164.98     32.36 o 
   2  17  14        0.03       14.64     14.56 o 
   3  17  14      610.96      597.28     62.53 o 
   4  17  14      201.70      212.50     58.82 o 
   5  17  14      312.32      344.94     75.84 o 
   6  17  14       19.91       31.67     20.30 o 
   0  18  14       84.28      109.22     41.63 o 
   1  18  14      252.03      284.48     44.84 o 
   2  18  14      145.78      121.86     28.84 o 
   3  18  14      286.30      216.04     38.67 o 
   4  18  14      176.14      146.43     55.26 o 
   5  18  14        2.04        6.16     25.82 o 
   6  18  14       50.13      109.82     49.58 o 
   1  19  14      244.97      248.54     74.15 o 
   2  19  14       93.84      117.16     31.06 o 
   3  19  14        1.59       16.73     16.28 o 
   4  19  14       77.64       -3.99     23.31 o 
   5  19  14        1.81      -44.76     44.76 o 
   0  20  14      140.17      152.60     49.85 o 
   1  20  14       53.25       48.00     24.97 o 
   2  20  14      193.24      178.92     37.08 o 
   3  20  14       10.71      -14.13     14.13 o 
   4  20  14      320.29      386.41     83.64 o 
   5  20  14      126.74      152.70     60.87 o 
   1  21  14      264.63      278.49     45.94 o 
   2  21  14      104.44      241.59     83.56 o 
   3  21  14        0.05       37.41     29.15 o 
   4  21  14       38.22       65.67     39.31 o 
   0  22  14       40.65      101.08     46.01 o 
   1  22  14        2.38       18.43     17.56 o 
   2  22  14       74.75       51.49     21.68 o 
   3  22  14       79.66       91.51     31.59 o 
   1  23  14      415.25      426.33     61.26 o 
   1   1  15     3708.56     3800.47    108.61 o 
   2   1  15      282.88      283.93     23.24 o 
   3   1  15     1385.14     1453.31     38.03 o 
   4   1  15      113.33       70.85     32.09 o 
   5   1  15        2.67        6.70     16.65 o 
   6   1  15      564.18      512.73     60.32 o 
   7   1  15     2223.47     2238.27    131.43 o 
   8   1  15        0.00      -21.14     21.14 o 
   9   1  15       33.41       18.36     54.92 o 
   0   2  15     4003.41     3671.98    153.72 o 
   1   2  15      207.54      212.94     25.78 o 
   2   2  15       32.33       23.15      9.31 o 
   3   2  15        0.09        5.76      6.45 o 
   4   2  15      685.89      689.82     99.32 o 
   5   2  15       76.38       62.30     27.18 o 
   6   2  15      190.40      198.53     38.55 o 
   7   2  15      479.20      370.07     74.03 o 
   8   2  15      437.90      419.64     60.21 o 
   9   2  15       62.08       57.59     29.21 o 
   1   3  15        6.61        1.41      9.38 o 
   2   3  15        9.26       40.47     12.80 o 
   3   3  15      155.98      209.04     16.35 o 
   4   3  15       48.88       54.70     20.51 o 
   5   3  15      100.42       36.04     24.96 o 
   6   3  15       13.32      -10.24     29.77 o 
   7   3  15      554.14      525.69    150.21 o 
   8   3  15      119.28      121.53     34.72 o 
   9   3  15       77.34       57.88     36.10 o 
   0   4  15     7523.17     7529.61    163.13 o 
   1   4  15       33.56       27.81      8.16 o 
   2   4  15      190.01      232.84     26.83 o 
   3   4  15       72.65       63.50     10.24 o 
   4   4  15      135.55       91.36     14.88 o 
   5   4  15       67.19       76.92     14.99 o 
   6   4  15      941.16      941.09     82.88 o 
   7   4  15      149.15      171.50     40.94 o 
   8   4  15      508.43      517.00     67.15 o 
   9   4  15       25.18       53.51     27.55 o 
   1   5  15      724.41      718.88     35.72 o 
   2   5  15      645.86      585.66     26.99 o 
   3   5  15      526.25      631.59     26.99 o 
   4   5  15      354.48      402.49     44.56 o 
   5   5  15      397.18      429.06     48.31 o 
   6   5  15       62.46       51.61     26.61 o 
   7   5  15      249.24      228.75     45.64 o 
   8   5  15      135.62      112.99     34.60 o 
   9   5  15      264.57      286.22     53.98 o 
   0   6  15      181.77      177.76     29.80 o 
   1   6  15       14.42       25.03     10.57 o 
   2   6  15     1041.68     1028.76     40.41 o 
   3   6  15      129.27       99.09     12.01 o 
   4   6  15     1381.45     1297.29     36.89 o 
   5   6  15      628.80      618.23     42.43 o 
   6   6  15      143.14      123.65     17.98 o 
   7   6  15      687.41      587.35     95.55 o 
   8   6  15       49.01       11.76     26.24 o 
   9   6  15        0.01      -14.52     27.27 o 
   1   7  15        9.19        9.60      8.20 o 
   2   7  15     1973.44     1894.66     65.52 o 
   3   7  15      556.49      548.73     28.45 o 
   4   7  15     1205.63     1234.47     39.45 o 
   5   7  15       33.68       53.18     10.02 o 
   6   7  15      171.81      192.51     56.55 o 
   7   7  15      376.81      328.01     73.14 o 
   8   7  15       88.71      106.34     29.88 o 
   9   7  15        0.31       -5.51     21.52 o 
   0   8  15      823.64      831.90     59.60 o 
   1   8  15      560.24      562.72     34.51 o 
   2   8  15       69.77       48.79     17.63 o 
   3   8  15      252.69      265.63     24.50 o 
   4   8  15      839.49      826.41     35.02 o 
   5   8  15       33.74       33.26     12.76 o 
   6   8  15       80.67       45.72     30.86 o 
   7   8  15       25.62       20.93     21.58 o 
   8   8  15       24.02       27.23     21.40 o 
   9   8  15       43.04       -0.44     17.31 o 
   1   9  15      578.47      600.77     41.09 o 
   2   9  15      403.99      377.22     32.19 o 
   3   9  15      472.87      528.68     59.75 o 
   4   9  15      941.57      889.23     44.66 o 
   5   9  15       47.92       44.65     10.54 o 
   6   9  15       43.61       94.76     49.85 o 
   7   9  15      130.51       88.03     34.81 o 
   8   9  15        3.65       30.71     24.49 o 
   9   9  15      362.83      375.99     62.67 o 
   0  10  15     1400.14     1472.20    113.33 o 
   1  10  15      154.83      171.19     19.38 o 
   2  10  15      442.07      458.87     31.20 o 
   3  10  15       60.22       90.14     17.16 o 
   4  10  15       41.99       42.05     11.15 o 
   5  10  15      140.28      203.61     53.54 o 
   6  10  15        0.31       81.91     40.66 o 
   7  10  15      650.47      625.71    104.28 o 
   8  10  15      110.60       83.53     45.14 o 
   1  11  15     3457.99     3297.06    123.30 o 
   2  11  15      109.57      132.40     21.05 o 
   3  11  15     9103.24     9009.81    138.81 o 
   4  11  15      980.89      964.16     44.65 o 
   5  11  15     1197.31     1196.10    133.13 o 
   6  11  15      874.24      810.43    112.89 o 
   7  11  15     1025.16     1069.02    134.47 o 
   8  11  15       59.95       96.42     51.83 o 
   0  12  15      643.73      758.31     87.51 o 
   1  12  15      237.62      211.98     32.98 o 
   2  12  15     2575.57     2600.64    111.80 o 
   3  12  15       59.93       90.73     17.48 o 
   4  12  15     1236.42     1236.76     61.12 o 
   5  12  15       13.31       16.98     28.34 o 
   6  12  15       54.71       77.20     39.49 o 
   7  12  15        0.12       -5.02     22.32 o 
   8  12  15      222.82      166.26     60.01 o 
   1  13  15      122.58       60.79     18.42 o 
   2  13  15      115.08       94.97     33.12 o 
   3  13  15      276.91      230.75     34.20 o 
   4  13  15      123.20       99.39     23.56 o 
   5  13  15      253.97      260.62     64.42 o 
   6  13  15       19.75       12.99     27.01 o 
   7  13  15       64.31       53.75     38.96 o 
   8  13  15       57.43       65.34     40.42 o 
   0  14  15     8237.35     7443.40    284.06 o 
   1  14  15        3.91        8.59     12.62 o 
   2  14  15     1752.94     1642.68     94.13 o 
   3  14  15      151.80      170.77     31.26 o 
   4  14  15        7.86       37.13     18.08 o 
   5  14  15        2.91        4.28     30.94 o 
   6  14  15       28.79       -2.00     27.65 o 
   7  14  15        0.41      -16.74     23.97 o 
   1  15  15      474.47      442.72     50.71 o 
   2  15  15      269.02      244.78     36.19 o 
   3  15  15        7.51        0.44     18.35 o 
   4  15  15      129.45      100.36     48.74 o 
   5  15  15       24.70       45.00     26.90 o 
   6  15  15       48.49       31.35     28.18 o 
   7  15  15       21.42      105.86     51.90 o 
   0  16  15      310.97      261.21     57.35 o 
   1  16  15        0.11        1.92     15.71 o 
   2  16  15       15.13       48.57     17.98 o 
   3  16  15       57.02       40.70     18.34 o 
   4  16  15      512.90      536.40     58.11 o 
   5  16  15       42.43       29.82     34.55 o 
   6  16  15       17.18       43.15     32.93 o 
   7  16  15       36.30       16.76     20.12 o 
   1  17  15      756.19      663.90     69.31 o 
   2  17  15       76.68       92.86     27.52 o 
   3  17  15     1463.02     1633.91    102.86 o 
   4  17  15       71.03      120.23     42.66 o 
   5  17  15        1.77      -28.10     28.73 o 
   6  17  15       70.89      127.62     52.64 o 
   0  18  15        0.02       44.40     30.52 o 
   1  18  15       43.18       13.94     13.25 o 
   2  18  15       69.94       38.13     17.09 o 
   3  18  15       53.67       47.15     19.18 o 
   4  18  15       20.48      -31.49     39.77 o 
   5  18  15      432.55      583.16    104.37 o 
   6  18  15       93.12       48.30     30.30 o 
   1  19  15      204.03      180.70     37.86 o 
   2  19  15        8.10       -8.03     18.69 o 
   3  19  15      320.03      317.56     48.40 o 
   4  19  15        0.75      -37.20     37.20 o 
   5  19  15      144.62      284.78     75.24 o 
   0  20  15       42.18       64.32     39.78 o 
   1  20  15       25.67       56.86     24.76 o 
   2  20  15      100.22      127.76     31.06 o 
   3  20  15      268.16      285.95     48.34 o 
   4  20  15      352.94      398.64     88.65 o 
   1  21  15      182.12      227.39     43.27 o 
   2  21  15       75.92       42.23     30.66 o 
   3  21  15     1222.72     1371.61    105.74 o 
   0  22  15       43.25       85.91     40.65 o 
   1  22  15        5.28        4.31     38.54 o 
   2  22  15       74.72      106.34     31.94 o 
   0   0  16     7031.73     7500.92    227.19 o 
   1   0  16       82.51       86.24     27.28 o 
   2   0  16       23.26       28.97     18.04 o 
   3   0  16      228.76      281.13     25.51 o 
   4   0  16      283.87      208.17     53.97 o 
   5   0  16      713.83      713.46     99.24 o 
   6   0  16     1984.93     1949.90    168.14 o 
   7   0  16       34.65       70.96     37.16 o 
   8   0  16      603.30      572.28    101.03 o 
   9   0  16       13.48      -40.14     40.14 o 
   1   1  16      756.04      929.00     69.90 o 
   2   1  16     1589.53     1603.92     49.56 o 
   3   1  16      136.02      168.63     14.59 o 
   4   1  16      208.96      280.18     43.09 o 
   5   1  16       23.98       38.75     24.75 o 
   6   1  16       22.41       40.47     28.35 o 
   7   1  16      104.46      115.27     51.01 o 
   8   1  16       26.82        4.14     22.56 o 
   9   1  16        6.78       13.80     22.22 o 
   0   2  16     3817.51     3980.35    164.50 o 
   1   2  16      339.31      319.23     32.92 o 
   2   2  16      539.54      492.56     38.52 o 
   3   2  16      653.53      640.36     69.31 o 
   4   2  16       21.91       22.34      4.16 o 
   5   2  16      495.74      484.27     58.76 o 
   6   2  16       97.69      119.55     31.34 o 
   7   2  16      179.05      119.99     34.27 o 
   8   2  16        1.47      -20.12     20.12 o 
   9   2  16      425.62      432.47     65.11 o 
   1   3  16      199.93      155.20     24.13 o 
   2   3  16      145.68      140.84     20.97 o 
   3   3  16      155.49      181.30     18.85 o 
   4   3  16      389.10      343.04     25.34 o 
   5   3  16     1033.08     1204.96     90.78 o 
   6   3  16      477.62      486.18     76.30 o 
   7   3  16     1361.29     1304.35    104.05 o 
   8   3  16       77.67      103.15     31.83 o 
   9   3  16       40.67        6.03     21.75 o 
   0   4  16     8635.23     8074.41    239.09 o 
   1   4  16       97.99      100.97     20.15 o 
   2   4  16       50.52       47.61     12.11 o 
   3   4  16     1192.24     1251.76     43.35 o 
   4   4  16       28.77       47.36      7.76 o 
   5   4  16      271.47      397.65     76.04 o 
   6   4  16       32.84       57.91     23.69 o 
   7   4  16        5.60       41.82     25.79 o 
   8   4  16      135.33      148.30     43.85 o 
   9   4  16      569.49      617.57     76.98 o 
   1   5  16     1109.43     1083.70     45.45 o 
   2   5  16       64.88       93.40     13.66 o 
   3   5  16       76.15       63.33     12.00 o 
   4   5  16      173.65      194.81     15.61 o 
   5   5  16      626.90      643.07     38.21 o 
   6   5  16      395.87      287.35     64.32 o 
   7   5  16      564.27      594.60     70.04 o 
   8   5  16       64.97       61.35     27.90 o 
   9   5  16        4.58      -25.72     59.49 o 
   0   6  16     4716.13     4752.35    207.82 o 
   1   6  16      736.69      714.42     37.70 o 
   2   6  16      138.02      132.27     15.23 o 
   3   6  16       48.42       46.36      9.21 o 
   4   6  16     1132.53     1134.45     40.66 o 
   5   6  16        0.36        7.83      9.21 o 
   6   6  16      316.99      217.85     58.36 o 
   7   6  16       31.55       -0.73     24.49 o 
   8   6  16      120.74      157.48     39.56 o 
   9   6  16      244.62      263.45     51.98 o 
   1   7  16       46.15       26.59     10.07 o 
   2   7  16        9.79       11.88      6.08 o 
   3   7  16      203.48      192.51     17.50 o 
   4   7  16      594.78      542.68     26.57 o 
   5   7  16       99.82       94.90     27.00 o 
   6   7  16       11.73       57.22     36.68 o 
   7   7  16      666.31      497.84     90.50 o 
   8   7  16       10.40       -2.82     19.91 o 
   9   7  16      113.16      113.85     38.94 o 
   0   8  16      377.09      535.65     49.60 o 
   1   8  16      378.08      331.37     30.49 o 
   2   8  16      396.00      404.77     31.95 o 
   3   8  16      564.35      453.28     42.32 o 
   4   8  16      153.18      141.30     15.14 o 
   5   8  16      984.68     1002.45     44.39 o 
   6   8  16      358.95      369.22     78.33 o 
   7   8  16       63.85       86.59     39.74 o 
   8   8  16       64.29      127.48     51.35 o 
   9   8  16      157.56      141.25     41.24 o 
   1   9  16     1700.50     1729.38     60.43 o 
   2   9  16      800.23      768.89     45.95 o 
   3   9  16      485.87      440.81     33.83 o 
   4   9  16       65.04       75.91     12.93 o 
   5   9  16       35.98        3.37     23.38 o 
   6   9  16      405.21      412.95     79.03 o 
   7   9  16       77.71       21.82     28.80 o 
   8   9  16      317.37      226.69     64.83 o 
   0  10  16     6126.90     6182.84    234.61 o 
   1  10  16      108.82       99.76     18.44 o 
   2  10  16     2210.05     2117.98     67.71 o 
   3  10  16     1516.29     1416.71     62.56 o 
   4  10  16     1152.52     1158.00     53.93 o 
   5  10  16      962.77      964.62    117.99 o 
   6  10  16       63.39       70.71     40.43 o 
   7  10  16      115.97      196.10     59.12 o 
   8  10  16      199.75      152.55     51.73 o 
   1  11  16     4933.07     4721.28    185.67 o 
   2  11  16      768.24      724.85     47.08 o 
   3  11  16     8155.29     7825.10    152.27 o 
   4  11  16      651.94      634.45     36.42 o 
   5  11  16     4478.13     4315.02    252.43 o 
   6  11  16      163.13      140.76     50.47 o 
   7  11  16      331.32      393.27     85.81 o 
   8  11  16        9.45       34.33     32.26 o 
   0  12  16      106.66      134.70     39.14 o 
   1  12  16      363.46      396.53     46.21 o 
   2  12  16       19.53       14.44     14.51 o 
   3  12  16      598.01      525.60     47.59 o 
   4  12  16      752.75      768.22     48.81 o 
   5  12  16      607.43      598.16     96.29 o 
   6  12  16       52.59       71.64     37.75 o 
   7  12  16       29.45      -12.62     32.24 o 
   8  12  16       43.95       43.49     27.90 o 
   1  13  16     2844.46     2685.09    118.35 o 
   2  13  16      137.02      128.65     26.13 o 
   3  13  16     1816.72     1808.02     96.61 o 
   4  13  16      543.84      483.91     50.66 o 
   5  13  16      955.62     1059.19    129.32 o 
   6  13  16       90.85      133.90     50.84 o 
   7  13  16      187.64      243.00     70.47 o 
   0  14  16       81.37       16.31     15.01 o 
   1  14  16       36.39       31.54     30.59 o 
   2  14  16      201.38      193.96     40.62 o 
   3  14  16      183.73      197.82     39.24 o 
   4  14  16     1014.03     1134.94    120.14 o 
   5  14  16        9.80      -19.93     31.66 o 
   6  14  16       67.42      125.74     53.14 o 
   7  14  16       33.00       38.14     25.73 o 
   1  15  16        3.63        3.27     16.51 o 
   2  15  16       30.03       40.09     19.75 o 
   3  15  16       34.39       48.88     20.94 o 
   4  15  16      183.64      171.56     37.83 o 
   5  15  16       35.01       68.90     38.13 o 
   6  15  16      190.64      219.04     62.56 o 
   7  15  16      223.35      240.44     65.89 o 
   0  16  16       26.80       87.16     34.44 o 
   1  16  16       31.30        7.38     12.65 o 
   2  16  16        2.09       -4.36     12.27 o 
   3  16  16        1.97        9.62     15.22 o 
   4  16  16      391.46      383.07     49.14 o 
   5  16  16      485.78      485.05     90.43 o 
   6  16  16       64.46       33.30     28.20 o 
   1  17  16      182.13      158.76     33.47 o 
   2  17  16      421.38      452.14     55.18 o 
   3  17  16      527.01      692.37     72.41 o 
   4  17  16       34.68       79.60     27.95 o 
   5  17  16       20.85       36.29     36.69 o 
   6  17  16        8.63       -3.82     29.51 o 
   0  18  16      134.29      234.24     59.26 o 
   1  18  16       15.07      -14.56     14.56 o 
   2  18  16        2.64        8.84     15.86 o 
   3  18  16       11.10       45.10     23.05 o 
   4  18  16      214.51      262.40     43.11 o 
   5  18  16       25.08      107.90     55.98 o 
   1  19  16      254.12      258.74     64.62 o 
   2  19  16       73.45       87.28     23.08 o 
   3  19  16        0.01        0.67     13.33 o 
   4  19  16       17.62      -40.59     40.59 o 
   5  19  16      123.55      162.44     62.84 o 
   0  20  16       55.84       91.43     44.49 o 
   1  20  16        9.97       17.94     13.96 o 
   2  20  16      144.50      125.21     32.81 o 
   3  20  16       71.59       97.51     30.00 o 
   4  20  16      469.32      590.27    106.40 o 
   1  21  16      106.70      134.00     35.81 o 
   2  21  16        0.30      -16.72     17.61 o 
   3  21  16       81.37       99.54     35.06 o 
   0  22  16     1087.07     1299.12    148.56 o 
   1  22  16       73.93       99.44     32.04 o 
   2  22  16      535.02      682.73     89.53 o 
   1   1  17     4759.46     4636.95     91.71 o 
   2   1  17        0.80        1.18      8.11 o 
   3   1  17      204.44      213.14     16.94 o 
   4   1  17      382.04      355.18     48.05 o 
   5   1  17        6.10       30.92     22.90 o 
   6   1  17        0.31        8.12     20.29 o 
   7   1  17        3.18        8.54     25.59 o 
   8   1  17        0.06       13.99     21.02 o 
   9   1  17       32.63       60.38     32.97 o 
   0   2  17       23.44       42.24     24.30 o 
   1   2  17      125.40      156.24     25.81 o 
   2   2  17      207.53      206.61     25.81 o 
   3   2  17      294.31      277.58     20.96 o 
   4   2  17       42.81       43.24      6.53 o 
   5   2  17      145.24      139.80     40.30 o 
   6   2  17       10.45       -1.54     18.79 o 
   7   2  17        7.57        0.38     19.79 o 
   8   2  17        2.41       22.02     48.92 o 
   9   2  17        0.41       24.12     26.05 o 
   1   3  17      102.82      112.05     21.79 o 
   2   3  17      357.32      351.58     34.14 o 
   3   3  17      682.54      709.22     32.42 o 
   4   3  17        3.03        1.90      3.96 o 
   5   3  17       50.66       69.55     29.66 o 
   6   3  17        0.83      -14.26     31.82 o 
   7   3  17      252.76      430.62     62.48 o 
   8   3  17       26.07       30.40     19.98 o 
   9   3  17        5.22      -27.67     27.67 o 
   0   4  17     1144.30     1418.36    104.77 o 
   1   4  17      598.15      517.01     43.32 o 
   2   4  17      852.39      883.72     67.21 o 
   3   4  17      931.36      821.74     36.82 o 
   4   4  17      592.06      583.84     30.91 o 
   5   4  17       20.88       15.31     20.33 o 
   6   4  17       49.62       71.45     28.49 o 
   7   4  17        0.05       10.25     19.95 o 
   8   4  17        0.49       -8.87     31.84 o 
   9   4  17      171.63      212.23     47.43 o 
   1   5  17      241.21      208.90     20.84 o 
   2   5  17      112.49       93.18     19.30 o 
   3   5  17      182.64      196.61     19.15 o 
   4   5  17        0.24       -1.93      4.83 o 
   5   5  17       25.57       28.19      9.07 o 
   6   5  17       20.88       25.36     33.13 o 
   7   5  17      145.09      197.17     65.82 o 
   8   5  17        8.87      -32.46     75.01 o 
   9   5  17       38.36       27.80     42.88 o 
   0   6  17     4293.46     4516.15    210.15 o 
   1   6  17      450.82      463.62     31.24 o 
   2   6  17       70.84       54.24     23.05 o 
   3   6  17        0.55        5.69      5.26 o 
   4   6  17     1660.36     1748.88     52.18 o 
   5   6  17      853.20      845.60     49.37 o 
   6   6  17       87.54      136.85     47.96 o 
   7   6  17      209.75      130.21     56.23 o 
   8   6  17       30.47       31.66     20.87 o 
   9   6  17        0.25       -8.24     26.17 o 
   1   7  17        9.53        1.72     13.85 o 
   2   7  17        8.89       -0.96      5.21 o 
   3   7  17       77.84       61.47     13.92 o 
   4   7  17       38.96       43.87      8.96 o 
   5   7  17        7.34        0.96     10.23 o 
   6   7  17      417.49      487.73     89.12 o 
   7   7  17       83.29       25.83     22.05 o 
   8   7  17      221.82      217.82     45.13 o 
   9   7  17      240.21      307.12     81.46 o 
   0   8  17     1934.89     1780.91     90.39 o 
   1   8  17      262.45      238.81     33.79 o 
   2   8  17      723.18      698.29     42.85 o 
   3   8  17      258.19      197.17     30.60 o 
   4   8  17      674.03      719.72     38.39 o 
   5   8  17      583.58      576.63     47.78 o 
   6   8  17      752.04      627.16    102.59 o 
   7   8  17      550.64      500.15     93.64 o 
   8   8  17       86.82       75.22     29.46 o 
   1   9  17     5257.89     5443.28    109.31 o 
   2   9  17        1.86       19.80     10.76 o 
   3   9  17     4347.98     4317.50    114.99 o 
   4   9  17       11.41        1.58      7.18 o 
   5   9  17     3133.30     3234.22    217.87 o 
   6   9  17      341.54      305.13     71.79 o 
   7   9  17      888.21      864.72    123.32 o 
   8   9  17       32.37      -11.49     37.76 o 
   0  10  17     5776.27     5665.04    228.36 o 
   1  10  17       29.77       14.16      9.85 o 
   2  10  17     3700.90     3648.21    129.11 o 
   3  10  17      248.70      266.66     23.87 o 
   4  10  17      292.86      246.36     26.55 o 
   5  10  17      359.95      317.94     72.85 o 
   6  10  17      588.33      452.73     87.96 o 
   7  10  17       36.08       51.14     42.31 o 
   8  10  17      207.00      229.59     64.61 o 
   1  11  17      294.12      209.13     32.72 o 
   2  11  17      475.48      542.97     41.86 o 
   3  11  17      152.68      140.50     25.06 o 
   4  11  17     1136.49     1201.66     50.07 o 
   5  11  17       17.14       80.43     39.36 o 
   6  11  17       83.88      177.38     56.10 o 
   7  11  17       39.63       79.99     49.47 o 
   8  11  17      126.55       93.01     42.91 o 
   0  12  17      386.75      466.55     71.38 o 
   1  12  17       83.79       69.02     20.26 o 
   2  12  17       32.89       53.01     20.16 o 
   3  12  17      596.84      626.17     56.25 o 
   4  12  17      644.09      713.51     59.03 o 
   5  12  17      120.16       90.81     41.10 o 
   6  12  17       39.63       50.77     35.13 o 
   7  12  17       45.04       55.19     42.13 o 
   8  12  17        1.03      -18.17     25.92 o 
   1  13  17     2231.56     2016.27    104.69 o 
   2  13  17       40.91       85.33     22.48 o 
   3  13  17     1103.55     1116.26     76.75 o 
   4  13  17       12.68      -12.30     14.63 o 
   5  13  17     1169.78     1252.41    143.40 o 
   6  13  17       70.07       70.68     38.52 o 
   7  13  17      853.71      957.47    133.03 o 
   0  14  17      364.84      315.49     69.72 o 
   1  14  17      102.84      121.90     27.62 o 
   2  14  17       21.84       31.02     23.62 o 
   3  14  17      163.91      197.20     48.65 o 
   4  14  17       33.44       61.63     20.32 o 
   5  14  17      218.87      206.23     62.74 o 
   6  14  17       91.16      157.75     55.81 o 
   7  14  17      263.82      300.55     81.39 o 
   1  15  17      142.45      146.81     31.18 o 
   2  15  17      469.77      509.93     55.36 o 
   3  15  17      598.55      526.83     56.10 o 
   4  15  17       53.60       49.81     18.00 o 
   5  15  17       43.11       15.12     29.58 o 
   6  15  17       23.13       50.74     23.73 o 
   7  15  17       75.57       68.35     23.14 o 
   0  16  17        0.19       28.88     27.23 o 
   1  16  17      378.37      413.82     51.01 o 
   2  16  17        1.40       -8.49     15.30 o 
   3  16  17      268.23      286.80     42.16 o 
   4  16  17      157.05      154.49     32.73 o 
   5  16  17       29.53       65.60     34.05 o 
   6  16  17       20.14       44.48     31.88 o 
   1  17  17        1.86        8.00     13.29 o 
   2  17  17       16.31       15.51     22.42 o 
   3  17  17       17.27       18.92     18.99 o 
   4  17  17       33.62       43.29     33.37 o 
   5  17  17        5.00        4.16     33.05 o 
   6  17  17       88.57      233.02     69.26 o 
   0  18  17       57.85       11.11     19.85 o 
   1  18  17        5.22      -12.82     12.82 o 
   2  18  17        5.21       38.72     20.75 o 
   3  18  17       62.34       47.91     21.32 o 
   4  18  17      271.59      342.47     79.96 o 
   5  18  17        4.11        8.46     18.77 o 
   1  19  17      119.05       69.34     25.22 o 
   2  19  17        0.95       -8.13     16.16 o 
   3  19  17      373.33      312.38     48.95 o 
   4  19  17      139.86      121.78     33.59 o 
   0  20  17      413.86      700.70    105.23 o 
   1  20  17      240.35      322.92     55.04 o 
   2  20  17     1612.66     1982.77    132.27 o 
   3  20  17      137.91      135.93     32.20 o 
   4  20  17      644.98      950.95    136.40 o 
   1  21  17      310.90      349.47     54.84 o 
   2  21  17       95.60      189.49     40.81 o 
   3  21  17        0.90       18.91     12.74 o 
   0  22  17      516.44      587.16     99.85 o 
   1  22  17        4.12        6.63     21.58 o 
   0   0  18     2457.09     2210.07    131.95 o 
   1   0  18      523.41      481.42     43.63 o 
   2   0  18     1752.81     1712.58     87.90 o 
   3   0  18      886.26     1040.27     53.25 o 
   4   0  18     2971.81     3109.17    201.08 o 
   5   0  18      487.00      527.52     89.23 o 
   6   0  18       24.08       13.23     26.89 o 
   7   0  18       56.94       37.85     28.45 o 
   8   0  18       42.32       44.36     39.80 o 
   9   0  18      527.39      582.28    108.10 o 
   1   1  18     1097.21     1125.81     46.98 o 
   2   1  18     1661.22     1703.77     65.15 o 
   3   1  18     1097.90     1179.69     40.73 o 
   4   1  18        0.10        5.60      4.06 o 
   5   1  18      761.23      726.83     73.15 o 
   6   1  18     1305.21     1195.62     97.85 o 
   7   1  18      228.67      235.00     46.56 o 
   8   1  18      332.91      268.02     82.12 o 
   9   1  18       31.33       92.03     36.22 o 
   0   2  18     3602.90     3606.56    167.50 o 
   1   2  18       15.89       -1.35     24.32 o 
   2   2  18      130.56      112.98     21.34 o 
   3   2  18       77.52       91.63     12.55 o 
   4   2  18       23.50       35.51      8.79 o 
   5   2  18      409.91      373.74     52.38 o 
   6   2  18       87.38      109.68     31.01 o 
   7   2  18        9.85       17.02     19.32 o 
   8   2  18        1.15       31.30     22.38 o 
   9   2  18      517.89      386.84     63.59 o 
   1   3  18       18.77       31.93     15.81 o 
   2   3  18      221.48      197.42     30.48 o 
   3   3  18      288.41      311.32     22.86 o 
   4   3  18        9.29       16.16      6.70 o 
   5   3  18      399.82      378.46     54.26 o 
   6   3  18        0.76      -15.06     23.84 o 
   7   3  18     1707.88     1960.92    131.89 o 
   8   3  18        6.82       14.09     16.75 o 
   9   3  18      127.57       86.14     36.82 o 
   0   4  18     2209.77     2117.54    130.86 o 
   1   4  18       59.20       62.85     18.88 o 
   2   4  18        4.58       -4.24     11.82 o 
   3   4  18        7.50        1.55      6.25 o 
   4   4  18      855.86      808.18     29.35 o 
   5   4  18      217.48      208.03     61.75 o 
   6   4  18      207.53      200.07     39.94 o 
   7   4  18     1884.29     2159.60    138.21 o 
   8   4  18      202.76      199.49     45.42 o 
   9   4  18      525.13      507.51     72.33 o 
   1   5  18      217.43      284.33     38.65 o 
   2   5  18     1065.84     1019.21     61.23 o 
   3   5  18      551.22      558.01     32.47 o 
   4   5  18      163.28      162.75     17.43 o 
   5   5  18      197.14      194.92     21.16 o 
   6   5  18       72.02       62.10     35.77 o 
   7   5  18      318.53      354.47     86.64 o 
   8   5  18      114.07       44.56     41.33 o 
   9   5  18      610.77      597.82     78.91 o 
   0   6  18      208.32      184.14     29.20 o 
   1   6  18     1753.30     1692.40     68.11 o 
   2   6  18     3682.21     3745.54     96.40 o 
   3   6  18      816.64      808.85     41.36 o 
   4   6  18     1092.14     1104.70     42.55 o 
   5   6  18      246.23      196.22     24.13 o 
   6   6  18      453.28      434.16     84.45 o 
   7   6  18      120.10      115.03     47.71 o 
   8   6  18       94.34       78.50     31.47 o 
   9   6  18       41.46      -30.66     30.66 o 
   1   7  18        0.74        3.88     10.97 o 
   2   7  18      127.82       87.44     17.98 o 
   3   7  18        0.02       -1.79      5.37 o 
   4   7  18      442.50      382.05     23.15 o 
   5   7  18      922.60      922.09     56.71 o 
   6   7  18      744.38      665.37    104.16 o 
   7   7  18      200.70      124.69     45.87 o 
   8   7  18      188.15      217.93     70.08 o 
   0   8  18       88.73      102.70     30.35 o 
   1   8  18      265.30      278.52     28.12 o 
   2   8  18      211.25      204.20     24.75 o 
   3   8  18      168.66      134.84     37.38 o 
   4   8  18      565.34      570.30     34.83 o 
   5   8  18       18.36       37.70     24.21 o 
   6   8  18        0.01      -31.08     32.56 o 
   7   8  18        1.63       30.49     18.18 o 
   8   8  18       28.98       38.52     25.20 o 
   1   9  18     3142.95     3121.95     98.72 o 
   2   9  18       15.00       14.62      8.56 o 
   3   9  18     1114.97     1072.95     53.97 o 
   4   9  18      320.74      297.89     30.19 o 
   5   9  18       92.06       49.40     30.28 o 
   6   9  18      718.82      735.37    111.03 o 
   7   9  18      359.25      368.69     82.49 o 
   8   9  18       40.60       78.96     45.37 o 
   0  10  18      948.25      974.14     97.91 o 
   1  10  18       97.47       69.66     48.59 o 
   2  10  18      107.46      107.89     19.76 o 
   3  10  18     1118.19     1060.09     47.70 o 
   4  10  18      230.85      317.68     29.50 o 
   5  10  18      157.31       83.45     39.87 o 
   6  10  18      472.59      573.19     99.42 o 
   7  10  18       65.38       97.87     49.96 o 
   8  10  18      112.27      187.91     67.26 o 
   1  11  18     1703.46     1439.34    112.35 o 
   2  11  18      142.66      142.68     27.66 o 
   3  11  18      168.22      150.31     22.34 o 
   4  11  18       71.36       82.38     21.02 o 
   5  11  18       31.51      -27.77     41.41 o 
   6  11  18        7.93      -18.05     30.10 o 
   7  11  18      464.97      444.82     91.10 o 
   8  11  18        5.04        0.18     28.72 o 
   0  12  18     1869.71     1863.99    140.83 o 
   1  12  18      825.95      793.48     73.30 o 
   2  12  18      629.23      517.50     68.21 o 
   3  12  18      468.20      329.84     61.78 o 
   4  12  18     3046.03     2983.65    119.84 o 
   5  12  18       14.93       10.81     20.42 o 
   6  12  18     1164.17     1162.41    143.99 o 
   7  12  18      406.16      541.52    101.16 o 
   1  13  18     2188.34     1903.17    102.81 o 
   2  13  18       23.84       41.89     19.24 o 
   3  13  18      399.64      460.61     51.12 o 
   4  13  18        0.75      -15.70     15.70 o 
   5  13  18      129.84      249.63     66.47 o 
   6  13  18       21.84       89.52     48.95 o 
   7  13  18      224.52      247.66     73.13 o 
   0  14  18     2416.09     2453.02    171.14 o 
   1  14  18      452.38      353.75     46.44 o 
   2  14  18        6.98       11.42     16.15 o 
   3  14  18      309.24      304.70     41.77 o 
   4  14  18        3.52        0.61     13.71 o 
   5  14  18      201.36      149.82     50.65 o 
   6  14  18       75.01       89.03     40.97 o 
   7  14  18        0.22       21.36     28.47 o 
   1  15  18     1254.21     1149.07    117.48 o 
   2  15  18       15.67        5.04     12.56 o 
   3  15  18      254.95      273.71     41.24 o 
   4  15  18        7.01        4.37     12.40 o 
   5  15  18        0.39        9.75     21.88 o 
   6  15  18       37.48       47.60     30.31 o 
   0  16  18      816.97      765.36     98.94 o 
   1  16  18      145.56      130.59     29.95 o 
   2  16  18       11.25       -9.39     13.50 o 
   3  16  18      272.59      275.13     42.32 o 
   4  16  18       83.15       90.94     28.66 o 
   5  16  18       12.87       -1.99     24.91 o 
   6  16  18       33.41       -9.04     19.53 o 
   1  17  18       89.96       50.45     41.44 o 
   2  17  18      417.69      339.21     47.12 o 
   3  17  18       13.21       30.47     20.10 o 
   4  17  18      185.37      221.75     50.44 o 
   5  17  18      140.35      228.71     69.54 o 
   0  18  18      178.32      260.45     61.18 o 
   1  18  18       13.44       11.79     13.75 o 
   2  18  18       33.55       13.87     14.52 o 
   3  18  18      167.16       82.92     32.26 o 
   4  18  18        5.29       60.26     21.49 o 
   5  18  18       13.68       20.66     34.42 o 
   1  19  18      114.84      171.16     35.98 o 
   2  19  18      213.41      227.72     44.46 o 
   3  19  18      541.15      542.01     63.80 o 
   4  19  18       72.48       93.43     33.79 o 
   0  20  18      183.67      224.92     61.34 o 
   1  20  18       81.83       79.45     27.93 o 
   2  20  18       47.11       49.22     23.78 o 
   3  20  18        2.68        2.52     24.85 o 
   1  21  18       85.32      138.64     34.08 o 
   2  21  18      246.99      324.87     52.08 o 
   1   1  19       10.74       35.00     11.46 o 
   2   1  19      636.00      565.50     33.01 o 
   3   1  19      118.07       86.99     12.45 o 
   4   1  19      206.69      184.22     12.16 o 
   5   1  19      342.34      311.06     51.01 o 
   6   1  19       86.88       42.44     46.92 o 
   7   1  19       57.15       63.45     26.93 o 
   8   1  19      143.02      201.23     47.56 o 
   9   1  19      465.65      427.77     68.18 o 
   0   2  19     1664.04     1610.36    116.32 o 
   1   2  19        2.60        0.22     10.84 o 
   2   2  19       52.03       61.71     14.54 o 
   3   2  19      756.27      705.22     33.64 o 
   4   2  19       52.46       58.39     11.64 o 
   5   2  19      708.39      646.60     70.66 o 
   6   2  19      366.58      336.95     54.79 o 
   7   2  19      259.45      292.73     52.52 o 
   8   2  19       91.24       94.75     36.12 o 
   9   2  19      144.44      105.26     34.20 o 
   1   3  19     2236.91     2354.77    255.79 o 
   2   3  19      965.70      857.53     74.65 o 
   3   3  19      856.52      749.59     60.35 o 
   4   3  19      149.23      168.10     11.22 o 
   5   3  19      502.81      487.67     61.27 o 
   6   3  19       43.95        2.82     48.86 o 
   7   3  19     2868.70     3086.11    167.06 o 
   8   3  19       17.32       26.91     19.04 o 
   9   3  19      173.71       73.45     32.26 o 
   0   4  19      139.37      158.11     43.67 o 
   1   4  19      237.51      230.16     32.22 o 
   2   4  19       26.39       21.62     21.60 o 
   3   4  19       11.60        1.94      5.40 o 
   4   4  19       54.66       48.22      8.02 o 
   5   4  19       47.34       84.42     45.08 o 
   6   4  19       28.25       31.89     53.43 o 
   7   4  19      349.14      390.57     62.28 o 
   8   4  19      130.50      208.08     45.28 o 
   9   4  19      179.24      130.95     38.74 o 
   1   5  19      444.20      434.05     46.61 o 
   2   5  19       12.08       25.03     19.26 o 
   3   5  19      597.20      549.84     33.28 o 
   4   5  19        4.38       -0.13      3.93 o 
   5   5  19      127.66      120.90     16.98 o 
   6   5  19     1037.23     1132.26     98.52 o 
   7   5  19      286.30      335.25     57.39 o 
   8   5  19      252.15      256.05     52.18 o 
   0   6  19       55.50       58.42     15.77 o 
   1   6  19       85.89       66.47     16.38 o 
   2   6  19     1321.99     1102.33     66.73 o 
   3   6  19     1060.83      928.95     45.26 o 
   4   6  19     1377.90     1428.99     49.37 o 
   5   6  19      252.08      203.46     55.95 o 
   6   6  19       57.60      122.85     54.39 o 
   7   6  19      246.50      266.38     49.81 o 
   8   6  19      188.76      317.19     58.48 o 
   1   7  19      931.95      973.04     54.01 o 
   2   7  19      178.92      179.43     23.30 o 
   3   7  19        1.03       -0.17      4.74 o 
   4   7  19      241.95      259.48     23.00 o 
   5   7  19      576.42      498.70     85.36 o 
   6   7  19        5.35       43.92     33.37 o 
   7   7  19       92.03      110.64     47.98 o 
   8   7  19      187.40      216.40     48.12 o 
   0   8  19      185.88      202.49     42.06 o 
   1   8  19       90.34       96.56     18.48 o 
   2   8  19       20.58       12.46      7.98 o 
   3   8  19       68.96       61.55     13.00 o 
   4   8  19      902.83      971.91     46.17 o 
   5   8  19       44.34      -14.52     21.62 o 
   6   8  19      111.61      103.87     45.00 o 
   7   8  19       18.04       72.33     40.10 o 
   8   8  19       48.95       93.37     32.40 o 
   1   9  19     1225.63     1108.13     73.10 o 
   2   9  19      303.20      238.79     22.90 o 
   3   9  19      185.36      173.33     22.36 o 
   4   9  19        0.00        9.77      7.69 o 
   5   9  19      177.33      226.38     67.47 o 
   6   9  19       71.82      108.19     47.05 o 
   7   9  19       33.89       55.04     37.50 o 
   8   9  19       21.88       55.83     39.56 o 
   0  10  19      195.38      208.30     47.07 o 
   1  10  19        1.94        6.12     15.31 o 
   2  10  19     1187.34     1235.76     63.15 o 
   3  10  19       12.23        1.77     10.15 o 
   4  10  19      732.10      779.41     57.14 o 
   5  10  19       32.11       23.82     29.66 o 
   6  10  19       13.58       81.60     43.99 o 
   7  10  19       75.17       74.60     44.50 o 
   8  10  19       12.86       12.59     32.82 o 
   1  11  19        1.98       -4.57     10.59 o 
   2  11  19      333.38      306.30     89.78 o 
   3  11  19      664.06      744.84     58.58 o 
   4  11  19      278.17      310.88     37.81 o 
   5  11  19        1.31       34.36     26.70 o 
   6  11  19      179.84       69.96     35.59 o 
   7  11  19      398.52      440.21     92.26 o 
   0  12  19      754.03      658.75     84.39 o 
   1  12  19       90.63       48.77     18.27 o 
   2  12  19     2075.04     1979.69    112.53 o 
   3  12  19        0.07       10.85     21.54 o 
   4  12  19     1474.09     1519.19     86.66 o 
   5  12  19        0.00       23.69     33.86 o 
   6  12  19       43.04       75.32     38.32 o 
   7  12  19       19.93      -48.01     48.01 o 
   1  13  19     2095.78     1825.68    101.80 o 
   2  13  19       31.91        9.17     15.04 o 
   3  13  19     2206.04     2166.35    108.86 o 
   4  13  19      232.14      235.20     35.31 o 
   5  13  19       27.81      -21.74     21.74 o 
   6  13  19      204.30      148.05     54.79 o 
   7  13  19       68.16       50.26     43.03 o 
   0  14  19       61.03       66.63     34.72 o 
   1  14  19       54.01       36.79     18.19 o 
   2  14  19      136.64      106.06     25.66 o 
   3  14  19      280.67      296.88     80.51 o 
   4  14  19     1187.69     1142.35     80.44 o 
   5  14  19       16.84       -3.65     19.85 o 
   6  14  19      873.40      769.94    121.30 o 
   1  15  19        0.26       23.83     30.42 o 
   2  15  19      101.65      152.88     69.32 o 
   3  15  19      726.03      776.92     68.77 o 
   4  15  19      167.51      186.43     47.50 o 
   5  15  19      363.44      263.70     73.56 o 
   6  15  19       70.93       77.52     40.75 o 
   0  16  19       42.79       86.73     35.65 o 
   1  16  19       25.93       36.39     17.54 o 
   2  16  19      288.14      288.59     58.92 o 
   3  16  19        0.23       -2.56     22.08 o 
   4  16  19      134.30       86.62     30.49 o 
   5  16  19        0.73      -18.49     25.00 o 
   6  16  19        0.97      -24.33     33.33 o 
   1  17  19      191.05      270.29     43.65 o 
   2  17  19      311.87      408.21     53.91 o 
   3  17  19        4.88      -21.37     21.37 o 
   4  17  19       30.19       63.47     24.38 o 
   5  17  19      236.01      187.90     65.03 o 
   0  18  19        0.11      -11.50     22.57 o 
   1  18  19        6.98       31.34     26.84 o 
   2  18  19      186.85      194.56     37.41 o 
   3  18  19       30.56       34.57     15.60 o 
   4  18  19      466.71      659.66     68.39 o 
   5  18  19       88.83       83.00     38.80 o 
   1  19  19      851.84     1171.63     94.21 o 
   2  19  19      326.78      362.32     52.47 o 
   3  19  19       64.07       53.71     25.06 o 
   4  19  19       11.89      -25.63     29.80 o 
   0  20  19       12.91       14.01     28.79 o 
   1  20  19       19.72       33.95     51.35 o 
   2  20  19        0.17        4.68     15.55 o 
   3  20  19       61.25       34.40     19.55 o 
   1  21  19      578.17      697.08     77.23 o 
   0   0  20     2485.38     2341.92    143.15 o 
   1   0  20        0.31       -2.46     12.35 o 
   2   0  20        4.11      -15.45     15.45 o 
   3   0  20      803.92      812.87     52.61 o 
   4   0  20      363.24      358.24     16.76 o 
   5   0  20       70.22       46.24     31.12 o 
   6   0  20        2.51      -19.78     32.80 o 
   7   0  20        4.45      -55.06     55.06 o 
   8   0  20        0.44       45.97     36.92 o 
   9   0  20      249.23      213.21     70.50 o 
   1   1  20      547.93      485.29     32.66 o 
   2   1  20      621.57      579.48     34.83 o 
   3   1  20     1932.79     1974.80     66.14 o 
   4   1  20      521.44      471.15     13.78 o 
   5   1  20      934.92      876.40     82.64 o 
   6   1  20      435.94      409.94     59.48 o 
   7   1  20      213.44      140.98     38.22 o 
   8   1  20        2.87      -12.88     24.13 o 
   9   1  20      176.17      122.09     56.22 o 
   0   2  20      543.09      493.14     68.89 o 
   1   2  20      887.85      862.66    130.93 o 
   2   2  20      374.30      339.14     27.17 o 
   3   2  20      859.53      800.58     37.67 o 
   4   2  20        0.00        2.00      2.89 o 
   5   2  20      469.07      524.20     64.56 o 
   6   2  20      612.91      595.19     72.48 o 
   7   2  20       50.28       54.04     28.57 o 
   8   2  20       35.41       47.19     29.54 o 
   1   3  20       67.01       54.18     17.37 o 
   2   3  20      161.15      184.80     50.97 o 
   3   3  20      566.16      606.28     44.72 o 
   4   3  20      274.22      300.92     15.55 o 
   5   3  20      151.47      165.01     37.92 o 
   6   3  20      111.20       42.85     34.55 o 
   7   3  20       48.84       88.61     34.57 o 
   8   3  20       14.66       62.78     26.73 o 
   0   4  20     8248.08     8344.82    269.92 o 
   1   4  20      141.86      126.49     24.84 o 
   2   4  20     1135.52     1157.17     68.67 o 
   3   4  20        7.57       13.84     12.50 o 
   4   4  20      595.91      635.50     28.83 o 
   5   4  20      290.71      340.40     77.78 o 
   6   4  20      147.62      186.20     43.95 o 
   7   4  20      112.50       75.29     27.19 o 
   8   4  20        2.78       38.44     28.72 o 
   1   5  20      396.58      419.41     43.69 o 
   2   5  20        3.26        1.95      9.20 o 
   3   5  20     1871.79     1737.53     61.29 o 
   4   5  20      176.74      185.33     17.48 o 
   5   5  20     2768.28     2869.37     85.50 o 
   6   5  20       86.41      132.74     39.33 o 
   7   5  20     1940.36     1932.68    136.31 o 
   8   5  20        2.30      -16.43     47.53 o 
   0   6  20      282.48      223.17     44.66 o 
   1   6  20      191.14      163.65     27.21 o 
   2   6  20     1472.77     1647.09    124.50 o 
   3   6  20     1788.54     1910.01    176.25 o 
   4   6  20       76.02       43.83     12.28 o 
   5   6  20      117.05       74.23     39.51 o 
   6   6  20     1117.29     1251.40    145.59 o 
   7   6  20      353.63      400.73     62.61 o 
   8   6  20      349.00      370.21     63.81 o 
   1   7  20       25.13       32.39     12.58 o 
   2   7  20       30.00       25.81     10.13 o 
   3   7  20       58.96       60.06     13.08 o 
   4   7  20       31.98       30.59      9.22 o 
   5   7  20      443.34      442.67     84.43 o 
   6   7  20       71.10       24.93     26.68 o 
   7   7  20      470.99      509.71    105.74 o 
   8   7  20       41.59       59.26     25.65 o 
   0   8  20        0.01      -24.00     24.00 o 
   1   8  20        6.65        1.84      9.84 o 
   2   8  20       28.16       21.85     11.10 o 
   3   8  20      206.01      221.82     27.69 o 
   4   8  20      658.84      580.21     88.96 o 
   5   8  20       42.30       46.74     37.31 o 
   6   8  20        5.75      -16.10     26.86 o 
   7   8  20        0.00        3.41     26.75 o 
   8   8  20       56.23       52.15     57.32 o 
   1   9  20       11.98        7.55     14.15 o 
   2   9  20      317.25      307.84     31.96 o 
   3   9  20       50.22       48.23     19.75 o 
   4   9  20     2645.98     2834.86    105.39 o 
   5   9  20        7.69       55.93     40.04 o 
   6   9  20      173.29      130.28     49.04 o 
   7   9  20       10.97        2.94     31.77 o 
   8   9  20      246.25      317.08     63.00 o 
   0  10  20     1850.03     1634.91    131.05 o 
   1  10  20      171.03      185.92     35.70 o 
   2  10  20      655.04      576.05     53.73 o 
   3  10  20      207.67      182.64     24.34 o 
   4  10  20      253.50      234.73     31.92 o 
   5  10  20      478.70      379.95     82.74 o 
   6  10  20      380.32      368.29     84.63 o 
   7  10  20       39.15       33.47     22.77 o 
   1  11  20      328.11      271.61     38.14 o 
   2  11  20       80.33       86.07     21.22 o 
   3  11  20      328.61      347.47     42.12 o 
   4  11  20        0.14        2.99      8.17 o 
   5  11  20      461.48      573.17     97.29 o 
   6  11  20      206.64      219.05     62.70 o 
   7  11  20      168.71      250.25     73.52 o 
   0  12  20     1540.83     1471.61    129.91 o 
   1  12  20       74.74       81.98     30.35 o 
   2  12  20      113.89      120.35     25.96 o 
   3  12  20       27.15       28.54     15.18 o 
   4  12  20      327.11      402.42     66.81 o 
   5  12  20       11.92      -17.86     19.95 o 
   6  12  20      329.54      411.15     86.08 o 
   7  12  20       14.66      124.63     55.28 o 
   1  13  20       13.05       12.52     16.68 o 
   2  13  20      199.74      165.66     29.69 o 
   3  13  20      169.57      198.60     34.32 o 
   4  13  20      215.80      180.38     31.37 o 
   5  13  20       18.48       17.80     27.85 o 
   6  13  20       34.31       84.94     47.70 o 
   7  13  20      199.36      269.24     78.35 o 
   0  14  20      300.31      268.80     58.55 o 
   1  14  20       19.56       11.56     12.21 o 
   2  14  20      446.84      500.03     54.86 o 
   3  14  20       34.28       56.31     42.82 o 
   4  14  20        0.12       16.60     12.95 o 
   5  14  20       50.65       12.76     19.17 o 
   6  14  20       36.67       88.93     47.41 o 
   1  15  20      457.90      406.08     52.36 o 
   2  15  20       59.68       42.02     17.06 o 
   3  15  20       83.39       85.78     52.34 o 
   4  15  20       50.70       73.06     39.44 o 
   5  15  20       91.73      108.21     46.21 o 
   6  15  20      106.57       -2.89     23.80 o 
   0  16  20       82.36      159.27     46.61 o 
   1  16  20       47.67       44.02     21.05 o 
   2  16  20      465.51      426.92     54.45 o 
   3  16  20        0.01       -9.81     11.51 o 
   4  16  20      872.38      740.52     69.58 o 
   5  16  20        0.29      -31.36     31.36 o 
   1  17  20       10.34        1.37     13.31 o 
   2  17  20      160.25      161.79     34.36 o 
   3  17  20      926.86     1021.45    118.33 o 
   4  17  20      202.67      209.55     39.90 o 
   5  17  20      301.52      250.44     69.09 o 
   0  18  20      386.42      278.42     65.32 o 
   1  18  20       17.11       26.77     15.96 o 
   2  18  20      123.15      138.94     40.03 o 
   3  18  20        4.58        7.17     22.40 o 
   4  18  20        3.29       -5.72     22.13 o 
   1  19  20      338.16      446.94     75.71 o 
   2  19  20       16.14       38.50     18.93 o 
   3  19  20        0.29       -1.86     15.45 o 
   0  20  20      290.17      342.22     73.35 o 
   1  20  20        6.23      -14.74     15.72 o 
   2  20  20      688.03      731.75     77.52 o 
   1   1  21      349.87      311.22     27.23 o 
   2   1  21       70.62       56.78     11.45 o 
   3   1  21      672.36      697.99     35.50 o 
   4   1  21      557.21      491.10     26.51 o 
   5   1  21        8.86      -21.93     21.93 o 
   6   1  21      232.77      336.85     80.61 o 
   7   1  21      145.19      125.35     34.88 o 
   8   1  21      184.14      232.74     50.21 o 
   0   2  21     1273.62     1373.18     99.07 o 
   1   2  21      132.65      126.76     18.25 o 
   2   2  21     1305.54     1279.20     52.92 o 
   3   2  21       33.43       30.02     13.77 o 
   4   2  21      200.03      195.07     12.51 o 
   5   2  21       71.33       96.23     32.30 o 
   6   2  21       18.36       11.35     21.62 o 
   7   2  21       13.37       -4.88     61.43 o 
   8   2  21       49.05       35.68     71.19 o 
   1   3  21     1634.71     1787.42     90.03 o 
   2   3  21     1148.74     1010.06     65.33 o 
   3   3  21     1917.03     1949.91     98.31 o 
   4   3  21      743.25      755.58     25.84 o 
   5   3  21      472.55      530.64     95.58 o 
   6   3  21       29.04       20.95     16.91 o 
   7   3  21      934.39     1168.89    149.90 o 
   8   3  21      109.62      116.39     42.12 o 
   0   4  21     1273.82     1463.82    120.62 o 
   1   4  21       43.11       64.70     19.13 o 
   2   4  21      117.27      138.78     36.03 o 
   3   4  21      513.24      508.77     32.87 o 
   4   4  21      155.30      144.43     12.99 o 
   5   4  21     1124.01     1263.79    102.69 o 
   6   4  21      728.38      921.12     91.30 o 
   7   4  21     1126.54     1205.61    108.61 o 
   8   4  21       80.23       62.71     27.48 o 
   1   5  21     5343.71     5104.81    152.56 o 
   2   5  21       34.68       27.68     12.24 o 
   3   5  21     3081.58     2680.91    196.97 o 
   4   5  21      219.28      213.99     18.97 o 
   5   5  21     3306.12     3340.38    229.38 o 
   6   5  21       69.35       55.76     21.85 o 
   7   5  21     1013.47      981.95    178.72 o 
   8   5  21       10.11      -18.53     18.53 o 
   0   6  21      302.78      249.09     50.79 o 
   1   6  21       20.33       17.91     11.69 o 
   2   6  21     1151.94     1068.96     69.59 o 
   3   6  21      828.20      745.15     54.20 o 
   4   6  21      874.42      854.05     39.97 o 
   5   6  21      141.58      135.96     45.70 o 
   6   6  21        3.69       13.62     33.77 o 
   7   6  21       16.33        2.32     18.18 o 
   8   6  21        1.26       16.77     48.50 o 
   1   7  21       80.42       70.25     25.58 o 
   2   7  21      251.48      227.04     31.75 o 
   3   7  21      168.19      211.46     30.34 o 
   4   7  21       75.07        9.99      7.42 o 
   5   7  21       12.31       16.56     30.99 o 
   6   7  21       89.27      154.72     59.45 o 
   7   7  21       32.02       66.22     36.02 o 
   8   7  21        7.31       -2.85     17.64 o 
   0   8  21        0.88      -13.58     24.41 o 
   1   8  21      388.16      344.78     40.94 o 
   2   8  21      360.18      366.71     33.91 o 
   3   8  21        6.26       21.57      9.59 o 
   4   8  21      576.32      593.62     46.86 o 
   5   8  21      532.26      510.97     92.93 o 
   6   8  21       31.39       50.65     37.94 o 
   7   8  21       38.94      -23.93     33.38 o 
   8   8  21       13.08       44.07     30.16 o 
   1   9  21        8.31        6.38     10.88 o 
   2   9  21       23.72        9.90      8.70 o 
   3   9  21        6.05        4.53      8.31 o 
   4   9  21        1.04       14.63      8.32 o 
   5   9  21       98.71      132.53     48.34 o 
   6   9  21       38.11       53.22     28.83 o 
   7   9  21        5.72       71.08     41.46 o 
   0  10  21        7.43       24.65     20.07 o 
   1  10  21        3.76        1.95     13.74 o 
   2  10  21      177.23      120.32     25.17 o 
   3  10  21      286.76      187.46     31.31 o 
   4  10  21      464.36      460.53     55.08 o 
   5  10  21      116.24       65.59     34.17 o 
   6  10  21       16.34       -9.01     26.53 o 
   7  10  21       17.81       66.17     36.89 o 
   1  11  21       81.21       63.43     25.05 o 
   2  11  21        2.46       20.81     17.23 o 
   3  11  21       86.35       64.91     19.74 o 
   4  11  21        5.68      -13.04     13.04 o 
   5  11  21       80.07       46.69     29.58 o 
   6  11  21      101.63      182.53     60.12 o 
   7  11  21       94.02      151.72     59.76 o 
   0  12  21      766.33      843.86    100.83 o 
   1  12  21       18.65       27.19     14.11 o 
   2  12  21       15.02       17.82     12.83 o 
   3  12  21        6.43       -1.70     15.23 o 
   4  12  21        1.86       12.29      9.63 o 
   5  12  21      258.31      456.82     91.10 o 
   6  12  21      182.68      174.72     61.74 o 
   7  12  21      203.27      223.80     69.59 o 
   1  13  21        0.16        3.22     10.60 o 
   2  13  21        5.31        5.12     15.90 o 
   3  13  21       21.12       36.13     15.25 o 
   4  13  21        1.85       21.20     33.85 o 
   5  13  21       15.35       44.88     22.07 o 
   6  13  21        0.20       -2.65     36.87 o 
   0  14  21       14.99        9.53     14.84 o 
   1  14  21       95.58       86.67     25.97 o 
   2  14  21      113.68       80.64     24.97 o 
   3  14  21      132.15       74.55     24.28 o 
   4  14  21       40.08       62.14     24.77 o 
   5  14  21        7.69       22.35     21.26 o 
   6  14  21        2.79       19.70     25.95 o 
   1  15  21        9.84        6.16     15.50 o 
   2  15  21        3.01       33.26     24.69 o 
   3  15  21      178.62      165.10     34.37 o 
   4  15  21      102.59      162.03     32.39 o 
   5  15  21       74.88       86.65     41.54 o 
   0  16  21       27.25       13.09     16.70 o 
   1  16  21        0.55       17.74     18.16 o 
   2  16  21        0.79       -3.89     33.65 o 
   3  16  21       56.77       86.20     24.23 o 
   4  16  21      117.38      119.53     47.06 o 
   5  16  21        1.74       48.97     35.80 o 
   1  17  21      240.58      301.77     46.14 o 
   2  17  21      442.89      495.98     76.30 o 
   3  17  21       93.71      119.12     31.75 o 
   4  17  21      204.06      155.02     59.64 o 
   0  18  21      253.48      345.93     74.36 o 
   1  18  21      237.90      362.82     53.96 o 
   2  18  21        0.40        2.97     14.16 o 
   3  18  21       62.83       52.28     20.32 o 
   4  18  21       72.12      132.42     52.72 o 
   1  19  21      144.82      137.79     32.17 o 
   2  19  21       30.17       43.27     20.00 o 
   3  19  21       52.95       11.97     15.09 o 
   0  20  21      118.84      110.14     42.75 o 
   1  20  21        1.53      -19.14     19.14 o 
   0   0  22      437.71      448.53     68.08 o 
   1   0  22     1162.74     1153.90     74.31 o 
   2   0  22     1144.41     1064.42     69.69 o 
   3   0  22      148.79      124.68     22.21 o 
   4   0  22      283.15      223.03     39.94 o 
   5   0  22      716.07      563.19    100.10 o 
   6   0  22      207.26      212.77     63.51 o 
   7   0  22      222.09      180.60     58.84 o 
   8   0  22       87.18      164.81     59.99 o 
   1   1  22        0.01       -9.86      9.86 o 
   2   1  22     1608.34     1476.31     57.45 o 
   3   1  22      468.30      509.83     31.36 o 
   4   1  22      928.88      925.67     37.11 o 
   5   1  22       44.89       17.72     19.74 o 
   6   1  22      188.81      233.51     83.22 o 
   7   1  22       30.39       -6.86     23.63 o 
   8   1  22       34.19      103.16     34.29 o 
   0   2  22      906.64      937.65     68.32 o 
   1   2  22      210.41      210.04     23.38 o 
   2   2  22      452.43      383.28     29.94 o 
   3   2  22      318.13      339.97     26.15 o 
   4   2  22     1893.10     1866.48     46.22 o 
   5   2  22      490.53      468.05     80.61 o 
   6   2  22      159.24       85.29     27.58 o 
   7   2  22      248.48      176.34     43.54 o 
   8   2  22        2.09      -20.95     83.58 o 
   1   3  22     8721.30     8533.24    199.50 o 
   2   3  22     1289.55     1323.13     76.93 o 
   3   3  22     4874.02     4947.73    103.10 o 
   4   3  22       16.22       23.81      6.93 o 
   5   3  22     1863.05     1803.44    123.56 o 
   6   3  22      387.67      429.15     64.45 o 
   7   3  22     1320.21     1393.14    118.19 o 
   8   3  22       26.20       21.19     25.37 o 
   0   4  22    13447.00    13502.12    363.86 o 
   1   4  22       24.38       46.74     18.74 o 
   2   4  22     1829.63     1863.05     91.64 o 
   3   4  22       14.81        1.57      7.21 o 
   4   4  22      815.51      898.25     32.52 o 
   5   4  22      251.13      253.94     51.15 o 
   6   4  22      107.24      121.27     39.03 o 
   7   4  22      695.80      816.70     91.19 o 
   8   4  22       10.36        9.93     20.92 o 
   1   5  22       88.82      131.24     29.77 o 
   2   5  22     1541.36     1652.26     86.28 o 
   3   5  22     1198.25     1312.26     84.01 o 
   4   5  22      379.19      394.07     42.05 o 
   5   5  22      213.74      188.51     61.16 o 
   6   5  22        4.49        2.39     22.98 o 
   7   5  22       14.76       48.06     24.30 o 
   8   5  22       13.24       27.53     52.71 o 
   0   6  22      169.75      116.25     37.24 o 
   1   6  22        2.20      -11.49     18.02 o 
   2   6  22     1408.66     1383.12     79.93 o 
   3   6  22       89.07       80.26     15.70 o 
   4   6  22       25.30       30.68      9.90 o 
   5   6  22       35.58        8.31     28.83 o 
   6   6  22       65.61       81.40     33.95 o 
   7   6  22      363.20      327.12     58.53 o 
   8   6  22      103.21      141.64     39.46 o 
   1   7  22     1054.16      920.09     72.42 o 
   2   7  22       57.37       29.38     11.78 o 
   3   7  22     3218.43     3447.48    121.38 o 
   4   7  22        8.64       10.03     15.78 o 
   5   7  22      308.26      406.22     81.32 o 
   6   7  22       32.01      -40.45     40.45 o 
   7   7  22      109.54       25.77     24.87 o 
   8   7  22       83.78       74.02     88.90 o 
   0   8  22      773.46      567.63     77.17 o 
   1   8  22        0.00        3.31     20.03 o 
   2   8  22      118.94      161.87     29.54 o 
   3   8  22       59.85       33.80     30.95 o 
   4   8  22        4.19       10.21     16.05 o 
   5   8  22       61.94       56.32     31.26 o 
   6   8  22       55.49      125.35     54.21 o 
   7   8  22       18.65      -45.85     45.85 o 
   1   9  22       32.65       11.87     14.45 o 
   2   9  22      739.75      709.52     60.18 o 
   3   9  22      413.21      441.35     46.34 o 
   4   9  22      583.64      532.81     47.58 o 
   5   9  22        2.28       28.95     35.66 o 
   6   9  22      115.22       88.23     41.25 o 
   7   9  22        0.06       11.19     34.08 o 
   0  10  22      423.71      354.95     64.68 o 
   1  10  22      539.64      521.86     55.18 o 
   2  10  22      496.84      513.91     62.32 o 
   3  10  22       21.09       -3.73     10.09 o 
   4  10  22      498.36      490.17     46.90 o 
   5  10  22      182.24      251.23     71.93 o 
   6  10  22        8.77      -20.64     28.34 o 
   7  10  22       30.49       76.09     50.69 o 
   1  11  22       77.19       83.64     36.76 o 
   2  11  22        4.57       10.24     14.32 o 
   3  11  22      172.19      146.63     39.85 o 
   4  11  22       61.70       70.17     19.38 o 
   5  11  22       16.99       64.89     45.06 o 
   6  11  22       32.91       20.03     29.53 o 
   7  11  22       76.81      133.41     53.25 o 
   0  12  22      219.58      251.52     57.52 o 
   1  12  22       24.46       14.93     17.15 o 
   2  12  22       82.83      187.78     34.11 o 
   3  12  22      252.13      322.52     43.61 o 
   4  12  22        2.40       -7.24     10.75 o 
   5  12  22       62.15      135.37     56.40 o 
   6  12  22       43.99      120.35     57.19 o 
   1  13  22        4.71       12.28     20.07 o 
   2  13  22       12.36       -4.00     11.59 o 
   3  13  22       15.63       35.32     13.38 o 
   4  13  22       66.97       85.50     26.70 o 
   5  13  22       31.73       82.66     39.66 o 
   6  13  22        6.36      100.69     46.62 o 
   0  14  22      565.47      608.00     88.89 o 
   1  14  22       15.09       11.46     14.31 o 
   2  14  22        0.01       -1.83     14.45 o 
   3  14  22       28.24       -1.86     29.33 o 
   4  14  22      368.30      328.87     78.68 o 
   5  14  22        4.53       33.81     34.38 o 
   6  14  22      417.76      613.35    112.67 o 
   1  15  22      202.73      154.11     31.76 o 
   2  15  22        0.43      -18.04     18.04 o 
   3  15  22       93.89      107.76     43.20 o 
   4  15  22      223.95      204.29     62.20 o 
   5  15  22      414.80      452.43     97.53 o 
   0  16  22      283.46      267.19     63.41 o 
   1  16  22      142.53      141.19     31.26 o 
   2  16  22       61.46      100.62     26.39 o 
   3  16  22      292.28      310.22     46.46 o 
   4  16  22        3.42       12.28     29.27 o 
   5  16  22        4.33       36.48     34.65 o 
   1  17  22      184.18      352.66    171.94 o 
   2  17  22      285.41      316.64     48.87 o 
   3  17  22      236.67      366.38     51.75 o 
   4  17  22       85.71       93.11     41.97 o 
   0  18  22        0.06       16.18     18.08 o 
   1  18  22        3.38      -13.58     19.81 o 
   2  18  22       21.24       -6.62     22.74 o 
   3  18  22       12.18       83.47     25.01 o 
   1  19  22       13.94       22.61     38.35 o 
   2  19  22       55.07       43.11     18.47 o 
   1   1  23       32.35       19.45     11.05 o 
   2   1  23        0.26      -10.53     10.53 o 
   3   1  23       30.89       28.46      9.48 o 
   4   1  23        0.54        2.45      8.63 o 
   5   1  23       42.25       35.07     16.70 o 
   6   1  23       94.43      121.02     38.50 o 
   7   1  23      108.91      134.65     39.59 o 
   8   1  23       11.61        8.33     24.99 o 
   0   2  23      787.03      878.20     67.56 o 
   1   2  23      350.38      322.15     37.63 o 
   2   2  23      649.17      676.05     44.70 o 
   3   2  23      168.74      150.81     17.71 o 
   4   2  23      344.15      327.00     21.15 o 
   5   2  23        1.17       -8.76     16.43 o 
   6   2  23       17.35       30.42     36.21 o 
   7   2  23        0.90        3.96     36.88 o 
   8   2  23       19.39       43.96     43.33 o 
   1   3  23       10.49       29.83     18.48 o 
   2   3  23      236.82      256.36     25.42 o 
   3   3  23       78.50      109.48     19.46 o 
   4   3  23      162.39      149.64     16.90 o 
   5   3  23      221.53      148.87     40.09 o 
   6   3  23      126.07      183.36     42.81 o 
   7   3  23      311.74      373.34     64.57 o 
   8   3  23      262.59      386.35     67.40 o 
   0   4  23     7332.50     7577.35    273.52 o 
   1   4  23       12.14        9.97     11.44 o 
   2   4  23     2812.42     2749.52    142.11 o 
   3   4  23       48.52       17.90     32.57 o 
   4   4  23     1087.22     1070.25     41.75 o 
   5   4  23       31.45      112.13     38.33 o 
   6   4  23     1909.80     2101.49    141.47 o 
   7   4  23        8.39       36.18     23.52 o 
   8   4  23      324.04      463.96     98.03 o 
   1   5  23     6145.28     5889.65    171.09 o 
   2   5  23     2591.47     2616.38    110.81 o 
   3   5  23     2325.30     2141.24     93.65 o 
   4   5  23       12.21       29.96     18.46 o 
   5   5  23     1484.51     1501.57    115.37 o 
   6   5  23       48.97       57.48     28.22 o 
   7   5  23     1891.57     2163.13    150.31 o 
   8   5  23       62.14       -0.68     42.86 o 
   0   6  23      377.14      669.57     89.79 o 
   1   6  23       50.93       52.91     18.42 o 
   2   6  23      105.35      174.37     29.77 o 
   3   6  23      359.73      322.66     37.91 o 
   4   6  23       95.88       92.80     22.92 o 
   5   6  23      111.56       68.83     35.42 o 
   6   6  23       65.11       42.25     32.64 o 
   7   6  23       37.05       29.64     36.03 o 
   1   7  23        1.67       13.92     15.92 o 
   2   7  23      146.68      122.45     25.69 o 
   3   7  23      109.61      134.61     26.03 o 
   4   7  23      125.42      112.42     51.05 o 
   5   7  23       50.53       75.37     39.52 o 
   6   7  23       75.04       49.52     31.54 o 
   7   7  23        0.99       16.90     24.83 o 
   0   8  23       35.05       47.98     25.92 o 
   1   8  23      113.94       81.65     24.09 o 
   2   8  23      833.10      854.00     66.66 o 
   3   8  23       97.19      150.09     27.34 o 
   4   8  23      740.54      587.84     48.03 o 
   5   8  23      237.48      184.33     59.53 o 
   6   8  23       20.22       15.29     37.96 o 
   7   8  23      557.80      759.60     91.73 o 
   1   9  23       78.45       35.01     18.46 o 
   2   9  23      841.88      823.51     67.39 o 
   3   9  23      296.67      357.66     42.12 o 
   4   9  23      463.69      415.00     42.04 o 
   5   9  23       53.69       98.94     50.82 o 
   6   9  23       14.60       66.17     40.18 o 
   7   9  23      125.33      241.79     74.34 o 
   0  10  23      208.98      329.10     63.20 o 
   1  10  23       16.13       13.31     12.53 o 
   2  10  23        2.93       -6.32     10.73 o 
   3  10  23       89.88       92.30     22.77 o 
   4  10  23        4.74       19.64     25.51 o 
   5  10  23       55.42       44.34     34.96 o 
   6  10  23        0.00      -24.80     31.19 o 
   7  10  23       24.45       28.78     26.09 o 
   1  11  23      295.51      313.98     43.36 o 
   2  11  23       17.26        7.27     21.28 o 
   3  11  23      261.67      288.75     40.21 o 
   4  11  23      372.90      344.85     77.63 o 
   5  11  23        9.75      -43.33     43.33 o 
   6  11  23      124.15      258.18     75.71 o 
   0  12  23     1195.55     1137.67    120.03 o 
   1  12  23        5.01       24.02     13.07 o 
   2  12  23      125.61      113.02     26.33 o 
   3  12  23       32.26       22.04     13.98 o 
   4  12  23       78.40       90.24     47.08 o 
   5  12  23       70.91      147.61     58.51 o 
   6  12  23      121.24      103.90     48.01 o 
   1  13  23        7.37       21.27     15.86 o 
   2  13  23       43.25       30.85     18.55 o 
   3  13  23      264.76      206.89     36.44 o 
   4  13  23        0.62      -18.80     26.53 o 
   5  13  23        0.40      -25.26     29.66 o 
   6  13  23       12.13       -9.88     28.44 o 
   0  14  23      861.34     1072.70    118.63 o 
   1  14  23       13.53        3.39     29.06 o 
   2  14  23       44.25       50.80     20.76 o 
   3  14  23       22.67        3.68     12.60 o 
   4  14  23        6.04      -13.19     31.77 o 
   5  14  23        4.94       29.09     32.85 o 
   1  15  23       29.05       18.40     41.12 o 
   2  15  23      338.28      308.52     55.07 o 
   3  15  23       58.19       91.64     32.26 o 
   4  15  23       84.47      249.93     70.64 o 
   5  15  23       15.12       -1.64     21.24 o 
   0  16  23        7.13        7.58     21.89 o 
   1  16  23        5.51        9.50     17.20 o 
   2  16  23       16.28        9.68     15.66 o 
   3  16  23        0.00       21.31     31.46 o 
   4  16  23       91.03       87.26     49.29 o 
   1  17  23      328.03      338.57     60.19 o 
   2  17  23      214.22      218.98     64.66 o 
   3  17  23      466.77      347.17     51.25 o 
   4  17  23       14.08       38.45     26.04 o 
   0  18  23      354.91      446.62     84.13 o 
   1  18  23       60.75       68.32     27.63 o 
   2  18  23       92.27      132.10     35.35 o 
   3  18  23        0.81      -21.94     39.22 o 
   1  19  23        2.35       64.73     26.33 o 
   0   0  24      411.34      597.20     80.84 o 
   1   0  24      315.79      323.41     40.76 o 
   2   0  24      147.01      121.14     24.12 o 
   3   0  24       28.26       20.71     15.54 o 
   4   0  24      853.58      946.55     51.47 o 
   5   0  24      222.88      120.23     44.48 o 
   6   0  24        0.23      -15.59     37.30 o 
   7   0  24        6.62      -31.95     31.95 o 
   8   0  24      217.48      412.67     95.45 o 
   1   1  24     1149.17     1178.98     56.20 o 
   2   1  24     1023.24     1004.86     49.61 o 
   3   1  24       88.85       89.53     25.35 o 
   4   1  24      642.83      629.38     29.54 o 
   5   1  24      154.43      242.00    103.20 o 
   6   1  24       72.00       63.89     24.11 o 
   7   1  24      253.32      194.51     46.96 o 
   8   1  24      237.97      229.13     47.68 o 
   0   2  24      118.79      157.86     58.90 o 
   1   2  24       11.92       16.34     15.43 o 
   2   2  24      625.64      580.16     38.30 o 
   3   2  24       24.82       20.28      9.14 o 
   4   2  24      919.38     1017.64     52.33 o 
   5   2  24      427.33      388.65     60.56 o 
   6   2  24      125.20      150.96     39.45 o 
   7   2  24       10.02       -4.80     20.70 o 
   8   2  24      357.75      392.15     65.63 o 
   1   3  24     1076.93      971.08     51.02 o 
   2   3  24      238.73      202.73     23.29 o 
   3   3  24      177.02      141.44     19.00 o 
   4   3  24       17.11       16.39      6.83 o 
   5   3  24       63.50       39.30     25.12 o 
   6   3  24       36.44       19.75     25.66 o 
   7   3  24       65.69      105.92     40.24 o 
   0   4  24      848.96      901.60     97.82 o 
   1   4  24       59.09       64.21     20.92 o 
   2   4  24       56.68       23.38     16.50 o 
   3   4  24        3.03        9.57      9.43 o 
   4   4  24      481.60      470.15     28.90 o 
   5   4  24        8.68       36.81     21.73 o 
   6   4  24     1321.12     1435.42    118.29 o 
   7   4  24        0.20       21.48     22.69 o 
   1   5  24      254.83      211.16     62.41 o 
   2   5  24       19.61       18.81     18.54 o 
   3   5  24      451.51      352.13     56.22 o 
   4   5  24      153.30      156.24     40.91 o 
   5   5  24       61.78       82.12     47.83 o 
   6   5  24      326.24      373.69     85.16 o 
   7   5  24      126.28      214.48     52.86 o 
   0   6  24     9844.17     9755.43    322.45 o 
   1   6  24        5.00       32.95     16.85 o 
   2   6  24     3757.39     3511.50    131.91 o 
   3   6  24       12.43       46.39     15.10 o 
   4   6  24     1086.06     1122.41    134.31 o 
   5   6  24      169.94      233.00     67.94 o 
   6   6  24      234.05      259.80     53.14 o 
   7   6  24        0.22       46.71     31.89 o 
   1   7  24       94.83       89.16     25.33 o 
   2   7  24      226.21      204.35     38.88 o 
   3   7  24      359.35      324.70     39.32 o 
   4   7  24      207.68      213.47     59.24 o 
   5   7  24        2.79       -0.96     29.09 o 
   6   7  24       14.02       15.93     23.33 o 
   7   7  24       37.23       31.95     58.24 o 
   0   8  24       56.90       97.25     37.28 o 
   1   8  24       36.37       54.32     27.16 o 
   2   8  24        0.19        1.37     13.42 o 
   3   8  24       45.73       23.01     22.76 o 
   4   8  24       49.20       22.28     19.85 o 
   5   8  24        5.23      -29.96     36.80 o 
   6   8  24      117.26      215.94     69.26 o 
   7   8  24        6.69       31.44     26.33 o 
   1   9  24        0.10       25.96     19.62 o 
   2   9  24      199.21      105.02     49.03 o 
   3   9  24       11.62       17.55     14.85 o 
   4   9  24      297.35      310.85     74.19 o 
   5   9  24       40.12       37.95     31.88 o 
   6   9  24      512.79      541.93    104.22 o 
   7   9  24       12.70       17.31     23.68 o 
   0  10  24     1357.13     1463.84    131.70 o 
   1  10  24      458.92      407.39     76.32 o 
   2  10  24      106.09      123.94     27.77 o 
   3  10  24      365.93      390.18     46.28 o 
   4  10  24        1.69       22.05     27.88 o 
   5  10  24       42.83       57.52     42.62 o 
   6  10  24      522.96      617.20    114.77 o 
   1  11  24       51.37       88.24     54.56 o 
   2  11  24       96.73      115.90     39.89 o 
   3  11  24        3.97       12.77     19.39 o 
   4  11  24        3.73      -30.72     30.72 o 
   5  11  24        0.06       13.77     24.94 o 
   6  11  24       22.19      118.30     52.21 o 
   0  12  24      194.54      206.63     54.06 o 
   1  12  24        0.10       -1.27     14.00 o 
   2  12  24      144.38      157.59     31.40 o 
   3  12  24      233.95      210.18     35.11 o 
   4  12  24      195.09      207.54     66.38 o 
   5  12  24       95.18      137.51     53.53 o 
   6  12  24      303.56      320.19     80.10 o 
   1  13  24      137.53      129.81     30.26 o 
   2  13  24      322.28      417.83     52.66 o 
   3  13  24       32.39       41.86     20.78 o 
   4  13  24       20.49       31.89     25.30 o 
   5  13  24        2.01        4.98     26.58 o 
   0  14  24        1.89      102.56     44.34 o 
   1  14  24        0.72      -13.63     15.81 o 
   2  14  24       87.16       98.50     30.91 o 
   3  14  24       67.24       88.83     24.38 o 
   4  14  24       24.85       -1.86     25.10 o 
   5  14  24        1.11        3.28     25.41 o 
   1  15  24        0.43        8.41     14.78 o 
   2  15  24      560.94      521.88     59.97 o 
   3  15  24      121.55       99.12     27.99 o 
   4  15  24       51.29       61.71     38.08 o 
   0  16  24      335.49      312.40     65.05 o 
   1  16  24        7.44       10.83     30.82 o 
   2  16  24      434.99      520.08     62.06 o 
   3  16  24        4.27       30.27     23.26 o 
   4  16  24      635.23      759.10    121.85 o 
   1  17  24      380.41      307.97     49.86 o 
   2  17  24       19.34       35.98     19.74 o 
   3  17  24      153.83      166.12     59.87 o 
   0  18  24      292.87      510.90     89.95 o 
   1  18  24       20.76       -5.75     24.97 o 
   2  18  24        0.85       13.57     11.31 o 
   1   1  25      819.92      776.21     48.09 o 
   2   1  25        9.97        1.41      9.62 o 
   3   1  25     1053.90     1055.80     48.88 o 
   4   1  25        3.39        8.15     18.28 o 
   5   1  25        6.32        7.85     20.87 o 
   6   1  25      114.55      145.16     34.86 o 
   7   1  25       20.39       30.38     40.89 o 
   0   2  25      703.37      694.63     63.86 o 
   1   2  25      778.62      750.38     46.18 o 
   2   2  25      722.90      784.85     45.48 o 
   3   2  25      933.51     1024.16     48.70 o 
   4   2  25      190.25      168.01     40.38 o 
   5   2  25       65.94       65.37     22.14 o 
   6   2  25       91.59       72.78     35.84 o 
   7   2  25       14.76       22.57     21.75 o 
   1   3  25      852.83      897.65     50.53 o 
   2   3  25       57.74       69.28     15.70 o 
   3   3  25      345.80      364.65     29.66 o 
   4   3  25        4.61        9.54      7.24 o 
   5   3  25      171.13      108.25     34.34 o 
   6   3  25        5.68       -3.00     29.90 o 
   7   3  25      110.55      156.34     45.94 o 
   0   4  25     1999.43     1633.06    134.31 o 
   1   4  25        8.01       11.42     25.61 o 
   2   4  25     1107.60      935.48     55.96 o 
   3   4  25       73.38       46.08     11.75 o 
   4   4  25      307.18      283.45     32.34 o 
   5   4  25       57.97      140.63     40.74 o 
   6   4  25      285.09      310.03     59.21 o 
   7   4  25        0.21       -1.47     32.88 o 
   1   5  25      397.64      263.97     38.88 o 
   2   5  25      281.67      246.95     46.99 o 
   3   5  25      297.15      330.31     39.10 o 
   4   5  25      304.56      278.39     40.15 o 
   5   5  25     1538.72     1829.25    130.71 o 
   6   5  25      913.00     1170.34    109.78 o 
   7   5  25       67.77       43.49     53.59 o 
   0   6  25       18.04      129.56     48.56 o 
   1   6  25       86.77      105.94     26.74 o 
   2   6  25      372.90      297.65     40.58 o 
   3   6  25        1.08        1.19     12.78 o 
   4   6  25     1084.51      989.68    128.46 o 
   5   6  25       50.49       40.51     82.70 o 
   6   6  25      223.36      264.75     84.66 o 
   7   6  25      163.99      185.11     51.94 o 
   1   7  25       20.67       29.49     16.64 o 
   2   7  25        0.01      -11.45     11.45 o 
   3   7  25      176.03      170.32     29.10 o 
   4   7  25        9.41       21.94     27.62 o 
   5   7  25       19.60       11.45     33.23 o 
   6   7  25        0.82       11.17     22.30 o 
   7   7  25       54.69       80.88     32.42 o 
   0   8  25     1099.59     1114.73    113.34 o 
   1   8  25      204.02      241.79     37.71 o 
   2   8  25        6.66       -3.47     14.48 o 
   3   8  25       21.03       45.90     27.08 o 
   4   8  25      308.28      277.35     69.24 o 
   5   8  25        0.61       19.33     35.09 o 
   6   8  25       22.04       10.05     33.15 o 
   1   9  25      357.63      333.78     48.22 o 
   2   9  25        0.23        6.29     12.77 o 
   3   9  25      136.93      135.39     27.92 o 
   4   9  25        3.12       55.45     39.77 o 
   5   9  25       74.79       66.67     32.45 o 
   6   9  25        1.80       41.71     34.26 o 
   0  10  25       52.73       51.85     30.37 o 
   1  10  25      127.85      144.21     31.07 o 
   2  10  25       58.48       72.51     22.05 o 
   3  10  25       51.34       47.35     18.35 o 
   4  10  25        0.22      -29.33     29.33 o 
   5  10  25        4.43      112.47     50.38 o 
   6  10  25       49.49       -6.76     31.75 o 
   1  11  25       20.25       16.64     20.80 o 
   2  11  25        0.29        8.42     16.04 o 
   3  11  25       54.28       85.48     23.82 o 
   4  11  25       60.37       43.70     31.06 o 
   5  11  25      166.28      211.00     60.98 o 
   6  11  25        2.72      -34.30     34.30 o 
   0  12  25      102.19       94.50     36.29 o 
   1  12  25        1.05        4.20     11.78 o 
   2  12  25      148.76      102.90     23.09 o 
   3  12  25       14.61       -7.57     14.03 o 
   4  12  25        1.02       47.73     35.48 o 
   5  12  25       56.29      132.44     52.90 o 
   1  13  25      258.86      276.23     44.25 o 
   2  13  25      198.23      273.41     44.35 o 
   3  13  25       28.84       11.51     13.80 o 
   4  13  25       22.12      110.93     50.01 o 
   5  13  25      163.74      323.21     82.14 o 
   0  14  25       55.82      106.99     57.11 o 
   1  14  25        0.14      -20.50     30.96 o 
   2  14  25      208.23      295.24     45.08 o 
   3  14  25       13.62      -16.28     17.19 o 
   4  14  25        8.65       18.44     19.47 o 
   1  15  25        0.55      -20.34     20.34 o 
   2  15  25        8.63       17.38     17.63 o 
   3  15  25      109.82      171.41     60.36 o 
   4  15  25       37.63       46.24     38.50 o 
   0  16  25      109.29       42.23     26.45 o 
   1  16  25        2.68        3.79     14.96 o 
   2  16  25       46.18       34.69     16.45 o 
   3  16  25      203.39      186.91     62.63 o 
   1  17  25        2.09       25.48     34.49 o 
   2  17  25       14.88       39.77     21.38 o 
   0  18  25      172.13      348.56     75.48 o 
   0   0  26      416.48      758.57     97.01 o 
   1   0  26       43.13        3.54     15.34 o 
   2   0  26      278.05      264.54     38.32 o 
   3   0  26      820.90      950.53    104.25 o 
   4   0  26     1493.48     1651.45    167.88 o 
   5   0  26      196.70      187.49     61.22 o 
   6   0  26       79.47       59.13     38.16 o 
   7   0  26      305.99      371.25     91.88 o 
   1   1  26     1800.22     1811.45     72.13 o 
   2   1  26       15.28       -5.34     11.48 o 
   3   1  26        2.45       -3.05      8.23 o 
   4   1  26        7.30       -6.39     18.05 o 
   5   1  26        0.04       51.12     26.73 o 
   6   1  26       86.64       40.92     24.13 o 
   7   1  26      283.82      324.02     60.92 o 
   0   2  26     3035.87     3295.36    139.52 o 
   1   2  26      621.60      708.41     45.81 o 
   2   2  26      121.58      113.46     24.89 o 
   3   2  26      496.23      422.29     32.52 o 
   4   2  26       20.82       34.17     28.34 o 
   5   2  26       15.14       16.73     24.55 o 
   6   2  26       51.98       57.10     25.96 o 
   7   2  26        0.02       58.81     49.59 o 
   1   3  26     1913.61     1822.07     72.97 o 
   2   3  26       26.08       32.12     18.75 o 
   3   3  26       38.43       28.38     10.15 o 
   4   3  26       32.39       33.41     23.67 o 
   5   3  26       13.07       22.79     21.66 o 
   6   3  26       87.10      113.72     39.28 o 
   7   3  26      373.16      368.98     63.97 o 
   0   4  26       86.69      115.16     39.23 o 
   1   4  26      159.26      127.90     20.63 o 
   2   4  26      227.58      212.91     24.69 o 
   3   4  26        9.84       24.56     11.63 o 
   4   4  26       28.28       31.53     25.82 o 
   5   4  26      528.12      575.06     74.72 o 
   6   4  26        0.01       50.60     31.61 o 
   7   4  26        5.62       -1.56     23.07 o 
   1   5  26       49.32       31.40     42.30 o 
   2   5  26      408.30      381.64     48.35 o 
   3   5  26       43.86       20.23     15.29 o 
   4   5  26      424.11      440.90     64.07 o 
   5   5  26      150.52      193.13     71.39 o 
   6   5  26       81.89      103.05     36.98 o 
   7   5  26      121.41      141.31     37.06 o 
   0   6  26      897.35      703.28     91.54 o 
   1   6  26       16.17       42.52     16.99 o 
   2   6  26        0.96       13.67     11.65 o 
   3   6  26       56.74       46.30     14.69 o 
   4   6  26      150.90      126.12     47.42 o 
   5   6  26        0.43       26.49     46.11 o 
   6   6  26       43.43       55.81     29.88 o 
   7   6  26      226.63      207.49     51.86 o 
   1   7  26     1059.48     1110.83     80.50 o 
   2   7  26      553.99      581.79     56.96 o 
   3   7  26       65.86       33.15     15.35 o 
   4   7  26      126.10      106.35     39.58 o 
   5   7  26       33.51      -20.23     28.88 o 
   6   7  26       12.51       29.28     21.84 o 
   0   8  26      611.59      622.76     86.72 o 
   1   8  26       78.39       48.53     17.29 o 
   2   8  26       44.57       26.46     17.98 o 
   3   8  26      800.19      839.41     79.93 o 
   4   8  26        4.47       -8.79     27.93 o 
   5   8  26      147.05      121.30     53.82 o 
   6   8  26       46.67       39.04     47.85 o 
   1   9  26       17.71       44.76     19.59 o 
   2   9  26       15.04       -8.87     40.15 o 
   3   9  26      320.21      306.88     41.49 o 
   4   9  26      196.82      159.37     53.79 o 
   5   9  26        3.01       78.28     44.25 o 
   6   9  26        3.62      -17.95     27.99 o 
   0  10  26      990.88     1048.35    116.68 o 
   1  10  26      119.43      147.02     32.66 o 
   2  10  26      137.96      148.76     31.51 o 
   3  10  26        0.18       -4.89     11.42 o 
   4  10  26      438.11      336.40     80.94 o 
   5  10  26       60.17       46.21     29.86 o 
   6  10  26       22.90       38.84     38.72 o 
   1  11  26      232.60      265.00     41.33 o 
   2  11  26      182.71      205.33     37.62 o 
   3  11  26       20.63       20.70     54.75 o 
   4  11  26       62.34       63.06     38.64 o 
   5  11  26        0.02      -19.88     23.51 o 
   0  12  26      351.37      324.19     66.16 o 
   1  12  26        0.22      -18.24     18.24 o 
   2  12  26       11.77        2.17     50.34 o 
   3  12  26      296.04      234.24     38.55 o 
   4  12  26       47.39       52.56     36.53 o 
   5  12  26       78.57       90.49     49.98 o 
   1  13  26      133.31       79.95     31.43 o 
   2  13  26      276.32      282.26     44.35 o 
   3  13  26      220.88      228.70     64.87 o 
   4  13  26      166.24      238.90     69.11 o 
   0  14  26      322.25      379.38     74.85 o 
   1  14  26        3.97      -17.86     17.86 o 
   2  14  26       78.09      125.57     31.58 o 
   3  14  26        0.00        2.16     25.58 o 
   4  14  26      398.72      389.38     86.44 o 
   1  15  26        6.23       44.48     21.10 o 
   2  15  26        1.09        1.42     18.53 o 
   3  15  26       67.69      118.34     40.98 o 
   0  16  26       90.16       80.44     36.43 o 
   1  16  26       26.96       13.93     20.45 o 
   2  16  26      100.06      120.80     31.81 o 
   1  17  26      233.82      294.94     74.14 o 
   1   1  27      257.62      303.16     31.24 o 
   2   1  27       67.98       74.00     17.92 o 
   3   1  27       16.70        7.24     14.26 o 
   4   1  27       23.04       18.13     20.54 o 
   5   1  27       16.70        6.80     42.16 o 
   6   1  27        0.96      -23.22     25.34 o 
   7   1  27      232.74      183.21     47.83 o 
   0   2  27     1836.59     1810.60    106.93 o 
   1   2  27       77.87      138.86     20.99 o 
   2   2  27      435.91      424.98     35.07 o 
   3   2  27      120.71      171.64     21.01 o 
   4   2  27       14.39      -12.41     16.62 o 
   5   2  27       16.99       12.94     18.88 o 
   6   2  27      212.26      209.37     50.86 o 
   7   2  27       82.59       64.82     67.32 o 
   1   3  27       18.35       37.44     12.42 o 
   2   3  27       97.30       67.11     16.50 o 
   3   3  27       42.18       76.01     15.76 o 
   4   3  27       39.13       82.96     31.30 o 
   5   3  27       20.61       15.44     27.01 o 
   6   3  27      284.34      433.84     69.56 o 
   7   3  27       45.48       40.31     54.34 o 
   0   4  27      190.56      183.55     35.36 o 
   1   4  27        4.53       21.15     14.50 o 
   2   4  27       54.81       35.57     11.75 o 
   3   4  27      130.10       98.05     15.62 o 
   4   4  27       18.65       28.44     22.86 o 
   5   4  27      499.73      489.11     70.81 o 
   6   4  27       17.14       34.36     27.66 o 
   1   5  27      775.82      661.70     63.08 o 
   2   5  27        1.69        3.32     11.30 o 
   3   5  27      188.97      158.20     24.10 o 
   4   5  27       87.24       94.98     34.72 o 
   5   5  27       51.49       62.14     33.42 o 
   6   5  27       41.26       52.11     25.10 o 
   0   6  27      140.57      158.51     47.34 o 
   1   6  27       57.42       35.30     16.51 o 
   2   6  27      620.59      625.53     61.74 o 
   3   6  27       78.07      107.10     25.77 o 
   4   6  27      896.12      870.82     91.63 o 
   5   6  27        1.39       49.61     25.96 o 
   6   6  27       32.64       80.56     29.36 o 
   1   7  27      279.03      349.86     47.28 o 
   2   7  27       38.53       21.18     13.60 o 
   3   7  27       57.88       56.28     17.23 o 
   4   7  27      588.04     2034.65    189.93 o 
   5   7  27       19.54      -17.93     22.07 o 
   6   7  27      135.61       73.75     40.35 o 
   0   8  27       25.58        9.29     14.39 o 
   1   8  27        0.82       -0.54     13.03 o 
   2   8  27      218.19      220.70     40.59 o 
   3   8  27       32.95       22.71     28.81 o 
   4   8  27       13.24       21.46     31.67 o 
   5   8  27        3.88       20.23     25.04 o 
   6   8  27       16.10       16.49     19.74 o 
   1   9  27      343.58      292.65     43.59 o 
   2   9  27      111.70       93.74     25.65 o 
   3   9  27     1422.90     1491.73    162.29 o 
   4   9  27       92.31      103.55     40.92 o 
   5   9  27      483.00      541.79    104.09 o 
   6   9  27      112.40      148.05     59.13 o 
   0  10  27      314.78      392.68     71.23 o 
   1  10  27       13.95       31.79     16.12 o 
   2  10  27        0.16      -20.11     23.70 o 
   3  10  27      132.22      133.43     50.58 o 
   4  10  27       16.62       -0.68     18.19 o 
   5  10  27      122.84      188.17     64.30 o 
   1  11  27        5.32        6.32     10.63 o 
   2  11  27      149.06      190.46     35.42 o 
   3  11  27      238.78      332.96     75.45 o 
   4  11  27        1.57        7.82     27.84 o 
   5  11  27       32.62       28.71     29.71 o 
   0  12  27       60.76       22.26     19.53 o 
   1  12  27        8.82        6.89     31.83 o 
   2  12  27      293.44      347.61     48.82 o 
   3  12  27       43.41       97.88     49.11 o 
   4  12  27      297.00      520.15    102.72 o 
   1  13  27      386.88      451.45     55.98 o 
   2  13  27       62.21       71.72     23.55 o 
   3  13  27      710.35      650.12    109.26 o 
   4  13  27       14.46       10.23     21.48 o 
   0  14  27      367.41      316.50     67.73 o 
   1  14  27       16.87        5.43     14.99 o 
   2  14  27      108.40      165.87     35.14 o 
   3  14  27       50.33       58.67     31.89 o 
   1  15  27       23.06       29.66     27.60 o 
   2  15  27        7.29       14.82     28.21 o 
   3  15  27        0.19       37.49     35.30 o 
   0  16  27      242.89      230.93     63.21 o 
   1  16  27       21.80       10.88     20.43 o 
   2  16  27       56.24       87.21     28.14 o 
   0   0  28      318.45      445.95     78.11 o 
   1   0  28       36.10       50.78     21.46 o 
   2   0  28       25.45        2.81     17.96 o 
   3   0  28        2.96       10.20     20.39 o 
   4   0  28      137.66      126.01     44.30 o 
   5   0  28      102.61      143.30     61.73 o 
   6   0  28      269.82      261.60     75.65 o 
   1   1  28     1882.25     1795.21     74.92 o 
   2   1  28      287.95      293.96     29.51 o 
   3   1  28       41.66       19.55     13.45 o 
   4   1  28      275.08      282.78     53.15 o 
   5   1  28       31.61       46.73     21.57 o 
   6   1  28      423.55      387.36     99.10 o 
   0   2  28       12.13       29.66     18.87 o 
   1   2  28       44.28       33.64     14.77 o 
   2   2  28       24.45       38.19     13.76 o 
   3   2  28       65.09       62.74     12.91 o 
   4   2  28      105.02      121.87     32.37 o 
   5   2  28       82.08      128.44     57.84 o 
   6   2  28      134.05      149.52     37.87 o 
   1   3  28        1.32       -3.24      8.87 o 
   2   3  28        8.42        2.03     15.23 o 
   3   3  28      294.24      272.95     27.02 o 
   4   3  28        0.50      -40.61     40.61 o 
   5   3  28       57.21       50.07     29.81 o 
   6   3  28        2.81      -34.09     48.02 o 
   0   4  28      649.88      576.97     62.46 o 
   1   4  28      119.00      140.00     26.45 o 
   2   4  28       30.47       41.98     12.40 o 
   3   4  28       14.08       19.13     12.27 o 
   4   4  28       79.18      108.38     35.93 o 
   5   4  28      274.01      455.36     66.99 o 
   6   4  28      447.83      523.29     76.30 o 
   1   5  28        2.18       -5.17     12.56 o 
   2   5  28      257.97      291.88     30.09 o 
   3   5  28        2.71       19.41     14.93 o 
   4   5  28      103.84       74.33     28.55 o 
   5   5  28       73.89      106.08     34.50 o 
   6   5  28        0.40       -2.31     24.54 o 
   0   6  28       31.10       15.04     22.13 o 
   1   6  28       16.18       16.68     20.84 o 
   2   6  28        1.69        3.31     16.32 o 
   3   6  28       26.59       12.90     22.16 o 
   4   6  28        8.27        6.45     22.24 o 
   5   6  28       24.51       32.40     24.25 o 
   6   6  28       37.99        0.98     19.58 o 
   1   7  28       74.67       62.60     19.96 o 
   2   7  28        8.96       13.78     11.74 o 
   3   7  28       27.29       66.59     37.47 o 
   4   7  28      244.80      177.22     61.60 o 
   5   7  28      121.58       68.07     76.75 o 
   6   7  28        2.15      -21.68     21.77 o 
   0   8  28       50.87       82.47     32.48 o 
   1   8  28       24.96       23.97     15.74 o 
   2   8  28       16.18       23.08     16.77 o 
   3   8  28        4.85       40.55     21.48 o 
   4   8  28       27.25       29.33     30.92 o 
   5   8  28       82.11       81.44     47.77 o 
   1   9  28       27.02        5.66     12.13 o 
   2   9  28        2.98        4.70      9.67 o 
   3   9  28        6.61       50.36     34.34 o 
   4   9  28      200.73      274.80     72.78 o 
   5   9  28        8.48       17.42     36.51 o 
   0  10  28       57.42       36.81     23.99 o 
   1  10  28        9.15        5.13     24.76 o 
   2  10  28      230.49      252.10     40.26 o 
   3  10  28      137.65       80.93     39.44 o 
   4  10  28      175.55      264.98     72.46 o 
   5  10  28       85.14      109.40     54.26 o 
   1  11  28      114.10      161.06     32.52 o 
   2  11  28       56.29       50.82     28.21 o 
   3  11  28        6.95       60.43     47.30 o 
   4  11  28        5.88       21.28     28.23 o 
   0  12  28      102.81      139.10     49.17 o 
   1  12  28       16.95       24.60     14.03 o 
   2  12  28      804.78      807.19     73.79 o 
   3  12  28       50.83       73.97     42.23 o 
   4  12  28      770.45      855.96    130.91 o 
   1  13  28        0.27       30.32     27.55 o 
   2  13  28        4.67       31.59     17.84 o 
   3  13  28      133.66      203.80     68.81 o 
   0  14  28      448.13      728.89    104.92 o 
   1  14  28       52.24       12.06     15.71 o 
   2  14  28      154.06      215.94     40.96 o 
   3  14  28      170.55      169.19     61.00 o 
   1  15  28       23.69       37.07     20.84 o 
   2  15  28        0.93       62.67     45.85 o 
   1   1  29      864.57      862.15     53.53 o 
   2   1  29       48.47       12.23     11.76 o 
   3   1  29        0.00       17.46     21.15 o 
   4   1  29       38.38       38.13     26.54 o 
   5   1  29       26.03        0.96     46.78 o 
   6   1  29       41.87       32.79     27.69 o 
   0   2  29     1441.36     1585.76    109.47 o 
   1   2  29        5.77       -8.15     16.51 o 
   2   2  29      579.59      559.53     41.58 o 
   3   2  29       13.03       45.04     26.50 o 
   4   2  29        0.01        2.74     68.12 o 
   5   2  29        7.80       13.80     72.07 o 
   6   2  29       40.68       16.84     25.50 o 
   1   3  29      214.26      232.52     28.27 o 
   2   3  29       65.76       67.71     16.23 o 
   3   3  29      198.89      189.83     41.21 o 
   4   3  29        8.54       21.57     36.74 o 
   5   3  29        8.63       19.52     21.34 o 
   6   3  29       33.85       16.50     18.49 o 
   0   4  29      346.47      316.46     46.16 o 
   1   4  29       21.57       13.19     11.82 o 
   2   4  29       18.58        6.58     10.81 o 
   3   4  29        0.00       12.49     19.81 o 
   4   4  29      127.87      130.02     44.83 o 
   5   4  29       15.98       21.95     22.47 o 
   6   4  29        3.22       62.37     30.22 o 
   1   5  29      251.19      329.29     33.46 o 
   2   5  29       94.32       70.29     23.15 o 
   3   5  29      196.52      145.53     36.86 o 
   4   5  29       12.80       64.29     24.59 o 
   5   5  29       99.21      177.76     47.92 o 
   6   5  29      149.44      210.32     92.99 o 
   0   6  29       77.17       32.33     29.68 o 
   1   6  29      103.87       44.75     39.94 o 
   2   6  29        2.22       14.45     19.40 o 
   3   6  29       30.15       43.82     21.82 o 
   4   6  29        9.47       16.13     44.58 o 
   5   6  29       88.86       70.36    105.89 o 
   1   7  29        9.96        8.06     13.34 o 
   2   7  29       26.61       33.41     16.79 o 
   3   7  29      223.11      221.62     59.16 o 
   4   7  29       92.43      120.45     35.18 o 
   5   7  29        3.95      -12.50     25.22 o 
   0   8  29       17.07       16.59     16.85 o 
   1   8  29       34.25       26.59     36.35 o 
   2   8  29       11.78        6.84     16.40 o 
   3   8  29      140.57       76.65     39.00 o 
   4   8  29       95.43      141.68     58.98 o 
   5   8  29      166.62      222.64     52.57 o 
   1   9  29       15.26       41.05     26.67 o 
   2   9  29       70.63       80.71     22.18 o 
   3   9  29       51.09       56.93     33.41 o 
   4   9  29       46.86       56.61     46.58 o 
   5   9  29       43.68      139.12     56.51 o 
   0  10  29        0.23      -14.75     20.88 o 
   1  10  29       27.87       24.64     15.18 o 
   2  10  29       16.01       34.70     18.74 o 
   3  10  29        1.88      -44.52     44.52 o 
   4  10  29        4.58       -3.80     30.66 o 
   1  11  29      266.03      344.68     53.34 o 
   2  11  29       21.57       28.02     26.66 o 
   3  11  29      621.53      559.62    101.84 o 
   4  11  29       18.84       89.28     47.23 o 
   0  12  29      146.80      233.39     58.65 o 
   1  12  29       70.61       75.48     22.89 o 
   2  12  29      149.73      181.03     37.58 o 
   3  12  29      287.99      544.38    103.23 o 
   1  13  29      277.58      250.51     44.71 o 
   2  13  29        0.06      -16.48     26.12 o 
   3  13  29      221.81      196.62     65.54 o 
   0  14  29      536.99      658.83    101.10 o 
   1  14  29       27.10       18.66     33.13 o 
   2  14  29      321.50      297.09     75.72 o 
   0   0  30       96.54      313.90     69.55 o 
   1   0  30       11.21        5.22     13.70 o 
   2   0  30      436.13      460.42     54.84 o 
   3   0  30       62.92       41.06     25.12 o 
   4   0  30       32.98       56.34     47.89 o 
   5   0  30        3.17      -21.36     36.73 o 
   1   1  30      186.42      189.74     25.35 o 
   2   1  30       35.36       29.39     12.78 o 
   3   1  30      124.15      119.16     36.47 o 
   4   1  30        3.74      -20.74     20.74 o 
   5   1  30      202.78      284.21     57.67 o 
   0   2  30     1145.67     1198.61     90.85 o 
   1   2  30       28.01       49.71     14.14 o 
   2   2  30       37.75       29.69     16.36 o 
   3   2  30        0.72       -0.51     85.72 o 
   4   2  30      172.77      165.34     41.20 o 
   5   2  30       22.01        3.13     19.96 o 
   1   3  30       12.32        5.95     17.15 o 
   2   3  30        5.82        1.94     12.26 o 
   3   3  30       87.62      120.63     38.89 o 
   4   3  30      101.33      100.79     33.47 o 
   5   3  30      247.68      226.94     50.35 o 
   0   4  30      277.53      275.70     44.80 o 
   1   4  30        0.08        5.65     11.60 o 
   2   4  30      437.83      479.90     40.44 o 
   3   4  30       39.16       70.13     71.31 o 
   4   4  30        0.34       -2.92     19.73 o 
   5   4  30      154.14      173.80     47.51 o 
   1   5  30      386.48      366.10     36.37 o 
   2   5  30       39.19       65.19     16.94 o 
   3   5  30      815.30      706.43    134.82 o 
   4   5  30        3.06        2.19     19.71 o 
   5   5  30       80.08      115.94     42.57 o 
   0   6  30      771.45      707.30     72.99 o 
   1   6  30      127.62       90.56     17.75 o 
   2   6  30       90.44       69.31     21.44 o 
   3   6  30      329.56      428.18     64.43 o 
   4   6  30      262.90      306.21     58.46 o 
   5   6  30        0.16      -25.47     25.47 o 
   1   7  30       98.06       65.90     30.19 o 
   2   7  30      231.07      253.99     40.78 o 
   3   7  30      353.07      383.76     82.00 o 
   4   7  30       19.05       51.20     30.30 o 
   5   7  30       21.78        5.16     20.55 o 
   0   8  30      108.13      122.71     47.68 o 
   1   8  30       71.97       92.59     25.78 o 
   2   8  30        0.39       -7.46     26.11 o 
   3   8  30       45.98      -33.15     33.15 o 
   4   8  30      256.82      515.35    103.08 o 
   1   9  30      816.35      804.09     74.64 o 
   2   9  30       17.98        2.16     20.38 o 
   3   9  30       39.76       34.22     20.83 o 
   4   9  30       37.72       19.27     22.82 o 
   0  10  30       99.87      106.52     45.59 o 
   1  10  30       26.48       31.49     16.44 o 
   2  10  30       35.92       91.73     43.96 o 
   3  10  30       50.78      -21.94     28.90 o 
   4  10  30      192.98      205.55     64.79 o 
   1  11  30      518.93      707.03     71.23 o 
   2  11  30      197.48      296.58     74.49 o 
   3  11  30      665.02      687.31    115.00 o 
   0  12  30       30.34       16.69     28.57 o 
   1  12  30       31.75      -12.51     33.80 o 
   2  12  30      124.06       84.13     43.13 o 
   3  12  30        8.87       47.30     38.34 o 
   1  13  30       47.64        8.41     47.99 o 
   2  13  30        6.59      -16.10     26.91 o 
   1   1  31        5.98      -14.18     14.18 o 
   2   1  31        0.01        5.74      9.82 o 
   3   1  31        7.18       -0.30     35.50 o 
   4   1  31        2.10      -12.37     83.12 o 
   5   1  31        0.36        3.22     31.46 o 
   0   2  31      297.70      350.65     50.58 o 
   1   2  31       23.44       45.55     12.98 o 
   2   2  31       39.94       -5.50     16.84 o 
   3   2  31       11.05      -19.22     35.64 o 
   4   2  31        2.89        6.16     24.23 o 
   5   2  31        6.52       24.90     22.40 o 
   1   3  31      200.42      189.93     26.09 o 
   2   3  31      109.06      149.67     23.43 o 
   3   3  31      150.63      230.83     52.25 o 
   4   3  31       28.06       14.57     21.02 o 
   5   3  31       87.06       95.81     34.75 o 
   0   4  31      393.66      341.44     50.40 o 
   1   4  31       62.66       47.18     15.19 o 
   2   4  31       56.46       76.57     17.84 o 
   3   4  31      268.80      344.37     58.49 o 
   4   4  31      563.20      721.13     86.86 o 
   5   4  31       14.90       61.99     58.64 o 
   1   5  31      894.92      952.72     58.66 o 
   2   5  31      170.94      160.01     24.76 o 
   3   5  31      205.21      294.92     55.39 o 
   4   5  31      312.95      468.98     71.42 o 
   5   5  31       67.40       20.11     58.47 o 
   0   6  31      348.44      414.42     56.36 o 
   1   6  31        0.40      -10.38     10.38 o 
   2   6  31       69.31       97.37     19.22 o 
   3   6  31       16.16        7.86     22.51 o 
   4   6  31      113.76       71.59     26.30 o 
   1   7  31       49.35      122.00     28.27 o 
   2   7  31        1.56      -14.92     14.92 o 
   3   7  31        7.95        7.18     37.69 o 
   4   7  31      112.17       62.43     50.28 o 
   0   8  31      207.67      247.63     63.32 o 
   1   8  31       83.57       63.19     23.40 o 
   2   8  31      144.79      196.27     58.95 o 
   3   8  31      232.64      317.74     77.51 o 
   4   8  31       78.41       28.33     44.21 o 
   1   9  31       18.08      -14.76     14.76 o 
   2   9  31       37.25        3.22     34.98 o 
   3   9  31      100.37       83.69     37.70 o 
   0  10  31     1150.13     1320.97    138.37 o 
   1  10  31       62.69       81.30     22.41 o 
   2  10  31      372.32      570.55    102.16 o 
   3  10  31      116.02      229.60     67.64 o 
   1  11  31      114.87       95.11     29.65 o 
   2  11  31        0.07        4.97     22.24 o 
   0  12  31       94.88      258.95     65.59 o 
   1  12  31        0.26      -18.88     19.98 o 
   0   0  32      256.22      655.00     98.57 o 
   1   0  32      237.12      251.61     48.70 o 
   2   0  32       17.30       63.22     32.66 o 
   3   0  32      200.97      274.81     77.42 o 
   4   0  32        6.46      -58.13     58.13 o 
   1   1  32      220.65      270.66     46.54 o 
   2   1  32       39.16       38.06     15.23 o 
   3   1  32        1.28       51.42    116.97 o 
   4   1  32       26.15       -7.77     20.25 o 
   0   2  32     2769.02     3023.78    148.14 o 
   1   2  32        0.74      -12.62     12.62 o 
   2   2  32      169.95      146.62     27.73 o 
   3   2  32       10.26       -2.01     18.34 o 
   4   2  32      324.77      517.35     90.97 o 
   1   3  32        3.05       23.71     10.74 o 
   2   3  32      149.37      147.34     31.00 o 
   3   3  32       64.05      146.15     41.82 o 
   4   3  32        0.87      -27.95     27.95 o 
   0   4  32       16.31       -6.61     18.32 o 
   1   4  32        1.07        1.30     11.21 o 
   2   4  32       10.42       17.06     19.87 o 
   3   4  32        7.67       29.77     20.19 o 
   4   4  32        3.47        7.84     28.79 o 
   1   5  32      119.76      122.54     20.97 o 
   2   5  32      246.91      264.41     38.70 o 
   3   5  32       13.57      -26.68     26.68 o 
   4   5  32        0.97      -17.39     40.66 o 
   0   6  32      468.76      498.16     62.64 o 
   1   6  32       72.28       64.79     16.58 o 
   2   6  32      117.72      161.99     31.46 o 
   3   6  32       48.98       81.69     59.50 o 
   4   6  32        0.57      -17.48     17.48 o 
   1   7  32      195.64      155.54     23.54 o 
   2   7  32        0.01       -8.14     18.89 o 
   3   7  32        9.33       -8.16     19.18 o 
   0   8  32       26.74       32.89     27.53 o 
   1   8  32       20.94       68.54     21.85 o 
   2   8  32        0.06       -9.33     25.82 o 
   3   8  32       84.28      180.65     44.74 o 
   1   9  32       15.55       52.91     20.28 o 
   2   9  32      100.29       31.58     27.53 o 
   3   9  32       64.00       67.72     36.96 o 
   0  10  32      128.47      269.23     67.00 o 
   1  10  32      339.10      447.92     57.93 o 
   2  10  32      708.32     1004.48    139.51 o 
   1  11  32      149.48      203.09     42.25 o 
   1   1  33      132.76      195.68     33.16 o 
   2   1  33       49.84       32.27     56.64 o 
   3   1  33      812.31      693.20     82.42 o 
   4   1  33        0.48      -14.42     48.28 o 
   0   2  33     1180.47     1484.59    232.52 o 
   1   2  33        9.69        7.61     13.36 o 
   2   2  33      703.11     1054.65     98.62 o 
   3   2  33       31.91       24.39     16.76 o 
   4   2  33      496.79      538.22     77.38 o 
   1   3  33        4.99       -6.22     10.91 o 
   2   3  33       78.80       84.06     32.93 o 
   3   3  33        6.44       14.95     19.54 o 
   4   3  33      163.52      180.21     48.09 o 
   0   4  33      126.46      170.99     37.65 o 
   1   4  33        0.11       11.62     11.06 o 
   2   4  33      261.74      188.32     69.69 o 
   3   4  33        1.30       28.78     23.14 o 
   1   5  33      546.55      591.73     47.37 o 
   2   5  33       82.23      118.96     37.82 o 
   3   5  33      152.94      169.39     46.53 o 
   0   6  33       62.87       62.53     55.70 o 
   1   6  33        0.68        8.36     16.00 o 
   2   6  33       24.81       35.77     19.53 o 
   3   6  33       36.58       62.98     35.41 o 
   1   7  33        5.99       18.36     13.16 o 
   2   7  33      227.02      305.33     54.61 o 
   3   7  33       23.19      -20.93     20.93 o 
   0   8  33       33.95       53.52     37.05 o 
   1   8  33      188.95      142.87     23.90 o 
   2   8  33       44.37      105.98     34.63 o 
   1   9  33       13.16        3.49     13.46 o 
   0   0  34       15.68       72.88     37.37 o 
   1   0  34        0.52      -30.79     35.13 o 
   2   0  34      433.96      495.28     98.94 o 
   3   0  34      160.83      223.87     71.22 o 
   1   1  34      281.30      329.53     35.30 o 
   2   1  34      124.04      132.58     61.36 o 
   3   1  34        3.28      -29.58     29.58 o 
   0   2  34      541.00      762.50     77.33 o 
   1   2  34        3.37        8.62     17.43 o 
   2   2  34      303.24      372.09     58.55 o 
   3   2  34       15.91        6.95     32.80 o 
   1   3  34      142.05      186.83     32.57 o 
   2   3  34        5.57       15.69     19.13 o 
   3   3  34       83.09      158.82     41.58 o 
   0   4  34      233.91      312.82     48.70 o 
   1   4  34       10.88       21.65     19.87 o 
   2   4  34       27.25        7.40     17.84 o 
   3   4  34        0.00       32.94     37.44 o 
   1   5  34      535.19      544.55     46.54 o 
   2   5  34       30.59       -3.33     52.64 o 
   0   6  34      390.96      516.84     65.77 o 
   1   6  34        0.24        4.18     17.65 o 
   2   6  34       45.19        9.81     88.66 o 
   1   7  34        2.31      -32.35     32.35 o 
   0   8  34       91.91       85.60     71.15 o 
   1   1  35       10.13       -7.56     18.37 o 
   2   1  35      175.18      261.46     50.12 o 
   0   2  35       22.09       13.53     15.93 o 
   1   2  35        0.04      -16.15     18.86 o 
   2   2  35        3.93      -12.19     20.38 o 
   1   3  35      507.73      434.24     61.57 o 
   2   3  35       74.20       62.74     30.62 o 
   0   4  35      347.13      280.80     48.38 o 
   1   4  35       41.18       70.74     45.88 o 
   1   5  35       23.06       68.00     27.39 o 
                                                 
